# Supplementary material for: Analysis of factors of willingness to adopt intelligent construction technology in highway construction enterprises
Source: Sci Rep. 2023 Nov 7;13:19339. doi: 10.1038/s41598-023-46241-6 (PMC10630408; doi:10.1038/s41598-023-46241-6)
Supplement: Supplementary file 1 — Supplementary Information 1. [file 41598_2023_46241_MOESM1_ESM.csv]

TF1	TF2	TA1	TA2	TA3	TA4	TC1	TC2	TC3	TC4	TR1	TR2	TR3	TC`1	TC`2	TC`3	OC1	OC2	OC3	OS1	OS2	OS3	OS4	MS1	MS2	MS3	MS4	EE1	EE2	EE3	PE1	PE2	PE3	ME1	ME2	ME3	EE`1	EE`2	MD1	MD2	SP1	SP2	SP3	CD1	CD2	CD3	a	b	c	d
5	5	5	4	5	5	5	5	5	5	5	5	3	5	2	1	5	5	5	5	3	4	4	5	5	5	5	5	5	5	3	2	3	5	3	5	5	5	5	5	5	2	2	1	2	3	2	3	3	5
5	5	4	4	3	5	4	5	5	5	4	4	5	5	2	1	5	5	5	5	5	5	5	5	5	5	5	5	5	5	1	2	5	5	5	4	4	5	5	4	5	3	2	2	4	3	2	2	2	2
3	3	5	5	5	5	3	3	3	3	4	5	3	4	3	3	3	3	3	3	5	4	4	5	5	5	5	3	2	5	3	3	4	4	4	5	5	4	5	5	5	3	3	3	4	2	2	2	2	5
5	5	5	5	5	5	5	5	5	5	5	5	5	5	2	1	5	5	5	5	5	5	5	5	5	5	5	5	5	5	1	1	5	5	4	4	4	5	5	4	5	4	4	4	5	5	3	3	3	3
4	4	4	4	1	4	2	3	5	3	3	4	5	5	3	2	4	5	4	3	5	4	4	5	5	5	5	3	2	4	3	2	4	5	4	5	4	5	5	5	5	1	3	3	4	3	5	1	5	3
4	4	4	5	4	3	4	3	3	5	4	4	3	4	4	3	3	3	4	3	5	4	4	5	5	5	4	4	1	4	3	3	4	4	4	5	5	5	5	5	5	3	2	2	2	3	3	3	3	5
5	4	4	5	5	5	5	5	3	5	5	2	5	5	4	3	5	5	5	5	5	4	4	5	5	5	5	4	4	4	4	5	3	3	3	5	5	1	5	5	5	5	4	4	3	3	3	2	4	4
4	4	3	4	4	3	5	4	5	5	4	4	5	5	4	4	5	5	5	5	5	4	4	5	5	5	5	4	4	4	2	3	3	3	3	5	5	5	5	5	4	4	4	3	4	2	4	4	4	4
4	4	5	5	5	5	5	3	4	5	5	5	5	5	5	5	5	5	5	5	5	4	4	5	5	5	5	4	3	5	5	5	3	3	3	5	5	5	5	5	5	3	3	4	3	3	5	5	5	5
3	3	3	4	3	4	3	3	3	3	4	4	4	4	3	2	4	3	3	3	5	4	4	5	5	5	5	3	2	4	3	4	4	4	4	5	5	5	5	5	4	3	4	4	5	3	5	5	4	4
5	4	4	4	5	5	5	5	5	5	5	5	5	5	5	5	5	5	5	5	5	4	5	5	5	5	5	5	5	5	5	5	5	5	3	5	5	5	5	5	5	5	5	5	5	5	5	5	5	5
5	5	5	5	5	5	5	5	5	5	5	5	5	5	2	2	5	5	5	5	5	5	5	5	5	5	5	5	5	5	1	1	5	5	5	5	5	5	5	5	4	5	5	5	5	5	3	3	3	4
5	5	5	3	5	5	3	3	3	3	4	4	3	4	4	4	3	3	3	3	5	5	5	5	5	5	5	5	5	5	3	4	4	4	4	5	5	3	5	5	3	2	5	5	4	4	5	3	4	4
5	4	4	4	5	5	5	5	5	5	4	5	5	5	2	1	5	5	5	5	5	5	5	5	5	5	5	5	5	5	1	1	5	5	5	5	5	5	5	5	5	3	3	4	1	5	5	4	4	3
4	4	5	4	5	5	5	3	3	4	5	5	5	4	4	5	5	5	5	2	5	5	5	5	5	5	4	4	3	5	4	5	5	4	4	4	4	5	5	4	5	2	4	4	4	4	4	5	4	5
5	4	4	4	5	5	5	5	5	5	5	5	5	5	5	5	5	5	5	5	5	4	5	5	5	5	5	5	5	5	5	5	5	5	3	5	5	5	5	5	5	2	5	5	5	5	5	5	5	5
5	4	4	4	5	5	5	5	5	5	5	5	5	5	5	5	5	5	5	5	5	4	5	5	5	5	5	5	5	5	5	5	5	5	3	5	5	5	5	5	5	5	5	5	5	5	5	5	5	5
5	5	5	5	5	5	5	5	5	5	5	5	5	5	2	2	5	5	5	5	5	5	5	5	5	4	5	5	5	5	1	1	5	5	5	5	5	5	5	5	5	5	5	5	5	5	4	4	4	5
5	4	4	4	5	5	5	5	5	5	5	5	5	5	5	5	5	5	5	5	5	4	5	5	5	4	5	5	5	5	5	5	5	5	3	5	5	5	5	5	5	2	5	5	5	5	5	5	5	5
5	5	5	5	5	5	5	5	5	3	5	5	5	5	2	1	4	5	5	3	5	5	5	5	5	4	5	5	5	5	1	1	5	5	5	5	5	5	5	5	5	5	5	5	5	5	5	5	3	5
5	5	5	5	5	5	5	5	5	3	5	5	5	5	2	1	3	4	5	3	5	5	5	5	5	4	5	5	5	5	1	1	5	5	5	5	5	5	5	5	5	5	5	5	5	5	5	5	3	5
5	4	4	4	5	5	5	5	5	5	5	5	5	5	5	5	5	5	5	5	5	4	5	5	5	4	5	5	5	5	5	5	5	5	3	5	5	5	5	5	5	5	5	5	5	5	5	5	5	5
5	4	4	4	5	5	5	5	5	5	5	5	5	5	5	5	5	5	5	5	5	4	5	5	5	4	5	5	5	5	5	5	5	5	3	5	5	5	5	5	5	2	5	5	5	5	5	5	5	5
5	5	5	5	5	5	5	5	5	5	5	5	5	4	2	1	5	5	5	5	5	4	4	5	5	4	4	5	5	5	1	1	5	4	4	5	5	5	5	5	5	2	2	1	1	4	5	5	5	4
5	4	4	4	5	5	5	5	5	5	5	5	5	5	5	5	5	5	5	5	5	4	5	5	5	4	5	5	5	5	5	5	5	5	3	5	5	5	5	5	5	5	5	5	5	5	5	5	5	5
5	4	4	4	5	5	5	5	5	5	5	5	5	5	5	5	5	5	5	5	5	4	5	5	5	4	5	5	5	5	5	5	5	5	3	5	5	5	5	5	5	5	5	5	5	5	5	5	5	5
5	4	4	4	5	5	5	5	5	5	5	5	5	5	5	5	5	5	5	5	5	4	4	5	5	4	5	5	5	5	5	5	5	5	3	5	5	5	5	5	5	5	5	5	5	5	5	5	5	3
5	4	4	4	5	5	5	5	5	5	5	5	5	5	5	5	5	5	5	5	5	4	5	5	5	4	5	5	5	5	5	5	5	5	3	5	5	5	5	5	5	2	5	5	5	5	5	5	5	5
5	4	4	4	5	5	5	5	5	5	5	5	5	5	5	5	5	5	5	5	5	4	5	5	5	4	5	5	5	5	5	5	5	5	3	5	5	5	5	5	5	2	5	5	5	5	5	5	5	5
5	4	4	4	5	5	5	5	5	5	5	5	5	5	5	5	5	5	5	5	5	4	5	5	5	4	5	5	5	5	5	5	5	5	3	5	5	5	5	5	5	2	5	5	5	5	5	5	5	5
2	2	4	5	4	4	3	3	2	3	1	4	3	4	4	5	3	3	3	4	1	2	1	1	4	4	4	2	1	4	4	5	4	3	3	5	5	5	5	5	5	3	2	3	5	2	4	5	5	5
4	4	4	4	4	4	3	2	3	3	4	3	2	4	4	3	3	2	2	2	3	3	1	3	2	4	4	4	4	4	4	3	5	4	3	4	4	5	5	4	4	3	3	3	3	2	4	3	4	4
4	4	4	4	4	4	3	3	4	4	4	3	4	4	4	3	4	2	3	3	5	4	1	5	4	4	3	4	5	4	3	3	4	4	4	5	5	5	5	5	5	3	3	3	3	3	3	3	4	4
4	4	5	4	5	5	3	3	2	3	5	5	3	4	2	1	3	3	3	3	5	4	5	3	4	4	4	4	4	5	1	1	5	4	5	4	4	5	5	4	5	3	5	5	4	4	4	5	3	5
4	4	5	4	5	5	3	3	2	3	5	5	3	4	4	4	3	3	3	3	5	4	4	5	4	4	4	4	4	5	4	5	5	4	4	5	4	5	5	5	5	4	5	5	2	4	4	4	4	5
4	4	5	4	5	5	3	3	2	3	5	5	3	4	4	4	3	3	3	3	5	4	4	5	4	4	4	4	4	5	4	5	5	4	4	4	4	5	5	5	5	4	5	5	2	4	4	4	4	5
4	4	5	4	5	5	3	3	2	3	5	5	3	4	4	5	3	3	3	3	5	4	4	5	4	4	4	4	4	5	4	5	5	4	4	5	4	5	5	5	5	4	5	5	2	4	4	5	3	5
4	4	4	4	4	4	4	5	3	3	3	3	4	4	3	2	4	4	4	4	3	4	4	4	4	4	4	4	5	4	2	3	4	3	3	5	5	4	5	5	5	5	5	5	4	4	3	4	2	2
3	3	2	4	2	2	4	3	2	3	2	3	2	4	4	3	3	1	2	3	3	4	4	3	4	4	4	2	2	3	3	3	5	4	4	5	4	5	5	5	5	3	3	3	4	2	4	2	3	4
5	5	5	5	5	5	5	5	5	5	5	5	5	4	2	1	5	5	5	5	3	3	4	4	4	4	3	5	5	5	1	1	5	4	4	5	5	5	5	5	5	3	3	3	3	3	3	3	3	3
4	3	5	5	5	5	3	4	3	3	4	5	3	4	2	1	3	2	3	3	3	3	3	3	4	4	4	3	4	5	1	2	3	3	3	5	5	5	5	5	5	3	3	3	2	2	4	2	5	4
4	3	5	5	5	5	3	4	3	3	4	5	3	4	3	4	3	2	3	3	3	4	3	3	4	4	4	3	4	5	2	3	3	3	3	5	5	5	5	5	5	3	3	3	2	2	2	4	4	4
4	4	3	4	3	2	3	4	3	3	3	3	3	4	4	4	3	3	4	3	5	4	4	5	4	4	4	4	3	3	4	3	1	2	1	5	5	5	5	5	4	3	3	3	2	2	5	4	4	2
4	4	5	4	5	5	5	5	4	5	5	4	5	4	3	2	5	4	4	4	5	4	4	3	5	4	4	4	4	5	2	3	4	4	4	5	4	5	5	4	4	3	3	3	1	3	3	3	2	4
4	4	4	4	4	4	3	3	3	3	4	4	3	4	4	5	3	3	3	3	5	4	4	4	5	4	4	4	3	4	4	5	5	4	5	5	4	5	5	3	2	3	3	3	4	3	4	5	4	3
4	4	4	5	5	5	5	5	4	4	4	4	5	4	5	5	5	5	5	3	5	4	4	5	4	4	4	4	4	5	3	3	4	3	2	5	5	5	5	3	5	3	3	4	4	5	5	4	1	4
4	4	3	4	4	4	3	4	4	4	4	4	4	4	4	3	4	2	3	3	4	3	4	4	5	4	4	4	5	4	2	3	4	3	3	5	5	5	5	5	5	4	4	4	2	3	3	3	3	5
4	4	3	4	4	4	3	4	4	4	4	4	4	4	4	3	4	2	3	3	4	3	4	4	5	4	4	4	5	4	2	3	4	3	3	5	5	5	5	5	5	4	4	4	2	3	3	3	3	5
4	4	3	4	4	4	3	4	4	4	4	4	4	4	4	4	4	2	3	3	4	3	4	4	5	4	4	4	5	4	3	3	4	3	3	5	5	5	5	5	5	4	4	4	2	3	3	3	4	5
4	4	3	4	3	3	4	4	3	4	4	4	5	4	3	3	5	5	3	3	5	4	4	3	4	3	4	4	5	4	3	3	2	4	3	3	4	5	5	4	5	3	3	3	4	2	4	3	4	2
4	4	3	4	1	4	1	4	5	5	4	4	5	3	4	4	4	5	4	5	5	4	4	5	4	3	4	3	1	4	4	5	3	3	3	5	4	5	5	4	5	1	4	4	4	3	4	3	4	5
4	5	3	4	3	4	4	3	3	3	3	3	3	4	3	2	3	3	3	3	5	4	4	4	5	3	4	5	5	3	2	3	2	3	3	3	4	4	5	4	5	5	3	3	5	2	2	2	2	2
4	4	4	4	3	5	4	3	4	4	5	3	4	4	4	4	4	4	3	3	5	4	4	5	4	3	4	4	4	4	3	3	3	4	3	5	5	5	5	5	5	3	3	3	4	3	3	4	4	4
4	4	4	4	4	4	5	3	4	5	4	4	4	4	4	4	4	3	4	3	4	4	4	4	4	3	4	4	4	4	4	2	3	3	3	5	5	3	5	5	3	4	4	4	4	5	4	4	2	4
4	4	4	4	4	4	5	3	4	5	4	4	4	4	4	4	4	3	4	3	4	4	4	4	4	3	4	4	4	4	4	2	3	3	3	5	5	3	5	5	3	4	4	4	4	5	4	4	2	4
4	4	4	4	4	4	5	3	4	5	4	4	4	4	4	4	4	3	4	3	4	4	4	4	4	3	4	4	4	4	4	2	3	3	3	5	5	3	5	5	3	4	4	4	4	5	4	4	2	4
4	4	4	4	4	4	5	3	4	5	4	4	4	4	3	3	4	3	4	3	5	4	4	5	4	3	2	4	4	4	3	3	3	3	3	5	5	3	5	5	3	3	3	3	4	3	3	5	5	4
5	5	4	4	4	5	5	5	5	3	4	4	5	3	4	4	4	5	5	5	5	4	4	3	5	3	4	3	5	4	3	3	4	3	3	5	5	5	5	5	5	3	3	3	4	3	3	4	5	4
4	4	5	4	1	5	4	3	3	4	5	4	4	4	5	4	4	4	4	4	5	3	5	4	5	3	4	4	4	5	4	3	3	3	4	5	5	5	5	5	5	3	3	4	3	3	5	3	4	4
4	4	5	4	4	1	5	5	5	3	5	5	5	4	4	4	4	5	3	2	5	3	5	5	4	3	4	4	4	5	3	4	4	4	4	4	4	5	5	4	5	4	2	1	4	3	4	4	5	5
4	4	4	3	3	4	5	4	4	3	3	4	4	4	4	4	3	3	4	3	5	4	5	5	4	3	4	4	4	4	3	5	4	3	4	5	4	5	4	4	5	3	3	3	4	3	4	4	4	3
4	4	4	5	4	5	4	3	4	5	4	4	4	4	3	3	4	2	3	3	5	4	4	5	4	3	4	4	4	5	3	3	3	3	3	5	5	4	4	4	5	3	3	4	3	4	2	2	3	5
4	4	4	4	4	4	4	5	3	3	4	5	4	4	4	4	4	4	4	4	5	4	4	5	4	3	4	4	1	4	3	4	4	4	4	5	5	5	4	5	4	3	3	2	3	3	4	4	3	4
4	4	4	5	4	3	3	4	4	4	5	4	4	4	3	2	4	4	4	3	5	4	4	5	4	3	2	4	4	4	3	3	3	3	3	5	5	5	4	5	5	3	5	4	3	2	4	3	4	5
4	4	4	4	4	3	4	5	4	5	4	4	4	4	4	3	3	4	5	3	5	5	5	5	4	3	4	4	4	4	3	3	5	4	4	5	5	5	4	5	5	2	4	5	3	2	3	2	4	4
4	5	4	5	4	5	4	4	5	4	5	5	4	4	4	4	4	4	4	3	5	5	5	5	4	3	4	4	1	5	3	4	4	4	4	5	5	5	4	4	4	2	5	5	5	4	4	4	4	4
4	4	2	4	3	4	2	3	4	4	4	3	4	4	4	4	4	4	4	4	5	5	5	5	4	3	4	4	4	3	3	4	2	3	3	5	5	5	4	5	5	5	5	4	5	5	4	3	1	3
4	4	2	4	3	4	2	3	4	4	4	3	4	4	4	5	4	4	4	4	5	5	5	5	4	3	4	4	4	3	3	4	2	3	3	5	5	5	4	5	5	2	4	4	5	5	5	4	5	3
5	5	4	5	5	5	3	3	3	3	5	5	3	5	4	3	3	3	3	3	5	4	5	5	5	3	4	5	5	5	3	3	3	3	4	5	4	4	4	4	5	2	5	2	4	3	4	3	4	4
5	5	4	5	5	5	3	3	3	3	5	5	3	5	3	3	3	3	3	3	5	5	5	5	5	3	4	5	5	5	3	3	3	3	4	5	4	4	4	4	5	5	5	5	4	4	5	3	5	4
5	5	4	5	5	5	3	3	3	3	5	5	3	5	3	3	3	3	3	3	5	5	5	5	5	3	4	5	5	5	3	3	3	3	4	5	4	4	4	4	5	5	5	2	4	3	5	3	5	4
5	5	4	5	5	5	3	3	3	3	5	5	3	5	4	3	3	3	4	3	5	5	5	5	5	3	4	5	5	5	3	3	3	3	4	5	4	4	4	4	5	2	5	2	4	3	4	3	4	4
5	5	4	5	5	5	3	3	3	3	5	5	3	5	4	5	3	3	4	3	5	4	5	5	5	3	4	5	5	5	5	3	3	3	4	5	4	4	4	4	5	4	5	2	4	3	4	4	4	4
5	5	4	5	5	5	3	3	3	3	5	5	3	5	4	5	3	3	4	3	5	4	5	5	5	3	4	5	5	5	3	3	3	3	4	5	4	4	4	4	5	4	5	2	4	3	4	4	4	4
5	5	4	5	5	5	3	3	3	3	5	5	3	5	4	4	3	3	4	3	5	4	5	5	5	3	4	5	5	5	3	3	3	3	4	5	4	4	4	4	5	4	5	2	4	3	4	3	3	4
5	5	4	5	5	5	3	3	3	3	5	5	3	5	4	3	3	3	3	3	5	4	5	5	5	3	4	5	5	5	3	3	3	3	4	5	4	4	4	4	5	2	5	2	4	3	4	3	4	3
5	5	4	5	5	5	3	3	3	3	5	5	3	5	5	3	3	3	3	3	5	5	5	5	5	3	4	5	5	5	3	3	3	3	4	5	4	4	4	4	5	5	5	5	4	4	5	3	5	4
5	5	4	5	5	5	3	3	3	3	5	5	3	5	5	3	3	3	3	3	5	5	5	5	5	3	4	5	5	5	3	3	3	3	4	5	4	4	4	4	5	5	5	5	4	4	5	3	5	4
5	5	4	5	5	5	3	3	3	3	5	5	3	5	4	3	3	3	4	3	5	5	5	5	5	3	4	5	5	5	3	3	3	3	4	5	4	4	4	4	5	2	5	2	4	3	4	4	4	4
5	5	4	5	5	5	3	3	3	3	5	5	3	5	4	3	3	3	4	3	5	5	5	5	5	3	4	5	5	5	3	3	3	3	4	5	4	4	4	4	5	2	5	4	4	4	4	4	4	4
5	5	3	4	5	5	3	3	3	3	5	5	3	5	4	3	3	3	3	3	5	5	5	5	5	3	4	5	5	5	3	3	3	3	4	5	4	4	4	4	5	5	5	2	4	3	4	4	4	4
5	5	4	5	5	5	3	3	3	3	5	5	3	5	4	5	3	3	4	3	5	4	5	5	5	3	4	5	5	5	3	3	3	3	4	5	4	4	4	4	5	2	5	2	4	3	4	4	4	3
5	5	4	5	5	5	3	3	3	3	5	5	3	5	4	5	3	3	4	3	5	4	5	5	5	3	4	5	5	5	3	3	3	3	4	5	4	4	4	4	5	2	5	2	4	3	4	4	4	3
5	5	4	5	5	5	3	3	3	3	5	5	3	5	4	3	3	3	3	3	5	4	5	5	5	3	4	5	5	5	3	3	3	3	4	5	4	4	4	4	5	4	5	2	4	3	4	4	4	3
5	5	4	5	5	5	3	3	3	3	5	5	3	5	5	3	3	3	4	3	5	4	5	5	5	3	4	5	5	5	3	3	3	3	4	5	4	4	4	4	5	2	5	2	4	3	5	3	4	3
5	5	4	5	5	5	3	3	3	3	5	5	3	5	4	3	3	3	4	3	5	5	5	5	5	3	4	5	5	5	3	3	3	3	4	5	4	4	4	4	5	2	5	5	4	4	4	4	4	4
5	5	4	5	5	5	3	3	3	3	5	5	3	5	5	3	3	3	3	3	5	5	5	5	5	3	4	5	5	5	3	3	3	3	4	5	4	4	4	4	5	2	5	2	4	3	5	3	5	4
5	5	4	5	5	5	3	3	3	3	5	5	3	5	5	3	3	3	4	3	5	5	5	5	5	3	4	5	5	5	3	3	3	3	4	5	4	4	4	4	5	2	5	2	4	3	5	3	5	4
5	5	4	5	5	5	3	3	3	3	5	5	3	5	4	3	3	3	3	3	5	4	5	5	5	3	4	5	5	5	3	3	3	3	4	5	4	4	4	4	5	4	5	2	4	3	4	4	4	4
5	5	3	4	5	5	3	3	3	3	5	5	3	5	4	3	3	3	3	3	5	4	5	5	5	3	4	5	5	5	3	3	3	3	4	5	4	4	4	4	5	4	5	2	4	3	4	4	4	4
5	5	4	5	5	5	3	3	3	3	5	5	3	5	4	3	3	3	3	3	5	4	5	5	5	3	4	5	5	5	3	3	3	3	4	5	4	4	4	4	5	4	5	2	4	3	4	4	4	4
5	5	4	5	5	5	3	3	3	3	5	5	3	5	4	3	3	3	3	3	5	4	5	5	5	3	4	5	5	5	3	3	3	3	4	5	4	4	4	4	5	4	5	2	4	3	4	4	4	4
5	5	3	4	5	5	3	3	3	3	5	5	3	5	5	3	3	3	4	3	5	5	5	5	5	3	4	5	5	5	3	3	3	3	4	5	4	4	4	4	5	2	5	2	4	3	5	3	5	4
5	5	3	4	5	5	3	3	3	3	5	5	3	5	5	4	3	3	4	2	5	5	5	5	5	3	4	5	5	5	3	3	3	3	4	4	4	4	4	4	5	2	5	2	4	3	5	3	4	4
5	5	3	4	5	5	3	3	3	3	5	5	3	5	5	4	3	3	4	2	5	5	5	5	5	3	4	5	5	5	3	3	3	3	4	4	4	4	4	4	5	2	5	2	4	3	5	3	4	4
5	5	4	5	5	5	3	3	3	3	5	5	3	5	4	5	3	3	4	2	5	4	5	5	5	3	4	5	5	5	3	3	3	3	4	4	4	4	4	4	5	4	3	3	4	3	4	4	4	4
5	5	4	5	5	5	3	3	3	3	5	5	3	5	4	5	3	3	4	2	5	4	5	5	5	3	4	5	5	5	5	3	3	3	4	4	4	4	4	4	5	4	5	2	4	3	4	4	4	4
5	5	4	5	5	5	3	3	3	3	5	5	3	5	4	3	3	3	4	3	5	5	5	5	5	3	4	5	5	5	3	3	3	3	4	5	4	4	4	4	5	2	5	5	4	4	4	4	4	4
5	5	3	4	5	5	3	3	3	3	5	5	3	5	4	5	3	3	4	3	5	4	5	5	5	3	4	5	5	5	3	3	3	3	4	5	4	4	4	4	5	4	3	3	4	3	4	4	4	4
5	5	4	5	5	5	3	3	3	3	5	5	3	5	4	5	3	3	4	3	5	4	5	5	5	3	4	5	5	5	4	5	3	3	4	5	4	4	4	4	5	4	5	2	4	3	4	4	4	4
5	5	4	5	5	5	3	3	3	3	5	5	3	5	4	5	3	3	4	3	5	4	5	5	5	3	4	5	5	5	4	5	3	3	4	5	4	4	4	4	5	4	5	2	4	3	4	4	4	4
5	5	3	4	5	5	3	3	3	3	5	5	3	5	4	5	3	3	4	3	5	4	4	5	5	3	4	5	5	5	3	3	3	3	4	5	4	4	4	4	5	4	5	2	4	3	4	4	4	4
5	5	3	4	5	5	3	3	3	3	5	5	3	5	4	3	3	3	3	3	5	4	5	5	5	3	4	5	5	5	3	3	3	3	4	5	4	4	4	4	5	4	5	2	4	3	4	4	4	4
5	5	3	4	5	5	3	3	3	3	5	5	3	5	4	5	3	3	4	3	5	4	5	5	5	3	4	5	5	5	3	3	3	3	4	5	4	4	4	4	5	2	5	2	4	3	4	4	4	2
5	5	3	4	5	5	3	3	3	3	5	5	3	5	2	4	3	3	4	2	5	5	5	5	5	3	4	5	5	5	3	3	3	3	4	4	4	4	4	4	5	2	5	2	4	3	1	4	5	4
5	5	4	5	5	5	3	3	3	3	5	5	3	5	4	3	3	3	4	3	5	5	5	5	5	3	4	5	5	5	3	3	3	3	4	5	4	4	4	4	5	2	5	2	4	3	4	4	4	4
5	5	4	4	5	4	4	5	4	4	3	4	4	4	4	4	4	4	4	4	5	5	5	5	4	3	4	5	5	4	3	3	4	4	4	3	4	4	4	4	4	4	3	2	4	3	4	3	5	5
5	5	4	5	5	5	3	3	3	3	5	5	3	5	4	3	3	3	4	3	5	5	5	5	5	3	4	5	5	5	3	3	3	3	4	5	4	4	4	4	5	2	5	5	4	4	4	4	4	4
4	4	4	5	4	5	5	4	5	5	4	5	5	5	5	5	5	5	5	5	5	5	5	5	4	3	4	4	4	4	5	5	4	4	4	5	5	5	4	5	4	2	4	5	4	3	5	4	5	5
4	4	2	4	3	4	3	3	3	5	4	4	3	2	5	4	3	3	3	2	3	4	3	3	4	3	4	5	5	4	3	4	5	3	4	4	4	5	4	3	5	3	3	3	3	3	5	3	5	4
4	4	5	5	5	5	3	4	5	5	5	5	5	2	5	5	5	5	5	5	3	4	4	3	3	3	3	4	4	5	5	5	4	3	3	5	5	5	4	5	5	3	3	2	2	2	5	4	4	4
5	5	3	4	3	4	3	3	4	3	4	4	4	4	4	3	3	4	4	4	3	3	3	3	3	2	4	5	5	4	3	3	4	3	4	5	5	5	4	5	5	4	3	3	5	2	4	3	4	5
5	5	3	4	3	4	3	3	4	3	4	4	4	4	4	3	3	4	4	4	3	3	2	3	3	2	4	5	5	4	3	3	4	3	4	5	5	5	4	5	5	4	3	3	5	2	4	3	4	4
5	5	3	4	3	4	3	3	4	3	4	4	4	4	4	3	3	4	4	4	3	3	3	3	3	2	4	5	5	4	3	3	4	3	4	5	5	5	4	5	5	3	3	3	5	2	4	3	4	5
5	5	3	4	3	4	3	3	4	3	4	4	4	4	4	3	3	4	4	4	3	3	3	3	3	2	4	5	5	4	3	3	4	3	4	5	5	5	4	5	5	3	3	3	5	2	3	3	3	5
5	5	3	4	3	4	3	3	4	3	4	4	4	4	4	3	3	4	4	4	3	3	3	3	3	2	4	5	5	4	3	3	4	3	4	5	5	5	4	5	5	3	3	3	5	2	3	3	3	5
5	5	3	4	3	4	3	3	4	3	4	4	4	4	3	2	3	4	4	4	3	3	2	1	3	2	4	5	5	4	3	3	4	3	4	5	5	5	4	5	5	3	3	3	3	4	2	3	2	5
4	4	4	4	3	5	5	4	3	3	4	4	4	4	5	4	4	5	4	4	5	3	3	5	4	2	4	4	4	4	3	4	3	3	3	5	5	5	4	5	5	4	3	3	3	3	5	4	5	5
4	2	4	4	3	3	2	2	2	3	2	4	2	4	2	1	2	3	2	2	3	4	4	3	4	2	4	4	4	4	2	3	1	2	1	4	4	5	4	4	1	3	3	3	1	2	3	4	5	5
4	4	3	4	4	4	3	4	4	4	4	4	4	4	3	2	4	2	3	3	5	4	4	5	5	2	4	4	5	4	3	4	4	3	3	5	5	5	4	5	5	3	3	3	2	3	3	3	4	5
4	4	5	5	5	5	5	3	3	4	5	5	2	4	4	5	3	2	3	3	1	4	4	5	3	2	2	5	5	5	4	5	5	4	5	4	4	5	4	3	5	3	3	3	5	2	4	5	2	2
4	4	3	4	4	4	3	4	4	5	5	4	4	2	3	4	4	3	5	4	5	5	5	5	5	2	4	4	4	4	3	3	3	3	3	5	5	5	4	5	5	2	4	5	3	2	2	5	5	4
5	4	4	4	1	4	3	5	4	5	4	4	5	4	4	3	5	5	5	4	5	5	5	5	4	1	4	4	4	4	3	3	3	3	3	5	5	5	4	5	5	4	5	5	4	4	3	3	3	3
4	4	4	4	4	4	4	4	4	4	4	4	4	5	3	2	5	4	4	4	5	5	5	5	5	5	5	4	4	4	3	3	4	4	4	3	3	4	4	4	4	4	3	3	4	3	2	2	2	3
5	5	4	4	3	5	5	5	5	5	4	4	5	4	4	4	5	4	5	5	5	4	4	5	5	5	4	4	3	4	3	4	5	4	4	4	3	4	4	4	4	5	2	3	4	3	3	4	4	3
4	4	3	4	2	3	3	3	4	3	3	3	3	4	5	4	3	4	3	3	5	4	4	5	5	5	4	3	5	3	4	5	2	3	3	3	3	4	4	4	4	1	4	4	4	4	5	4	3	2
2	4	4	4	5	4	4	4	4	4	4	4	4	5	4	4	5	4	4	4	4	4	4	4	5	5	5	5	5	5	3	4	4	4	4	3	3	4	4	4	4	3	4	4	4	3	4	3	4	4
4	5	5	5	2	3	5	5	3	5	1	4	5	5	5	4	5	5	4	5	5	4	4	5	5	5	5	5	5	5	3	4	4	4	4	4	3	1	4	4	4	5	2	3	4	3	5	3	4	5
2	4	4	4	5	4	4	4	4	4	4	4	4	5	4	4	5	4	4	4	4	4	4	4	5	5	5	5	5	5	4	5	4	4	4	3	3	4	4	4	4	4	4	4	4	4	4	3	4	4
2	4	4	4	5	4	4	4	4	4	4	4	4	5	4	4	5	4	4	4	4	4	4	4	5	5	5	5	5	5	3	4	4	4	4	3	3	4	4	4	4	3	4	4	4	3	4	3	4	4
4	3	3	2	4	4	4	4	4	3	4	4	4	5	4	4	4	2	4	3	5	4	4	5	5	5	5	3	3	4	3	4	5	5	5	3	3	3	4	3	3	3	2	2	2	2	5	4	4	4
2	4	4	4	5	4	4	4	4	4	4	4	4	5	4	4	5	4	4	4	4	4	4	4	5	5	5	5	5	5	4	5	4	4	4	3	3	4	4	4	4	4	4	4	4	4	4	3	4	4
2	4	4	4	5	4	4	4	4	4	4	4	4	5	4	4	5	4	4	4	4	4	4	4	5	5	5	5	5	5	3	5	4	4	4	3	3	4	4	4	4	3	4	4	4	3	4	3	4	4
2	4	4	4	5	4	4	4	4	4	4	4	4	5	4	4	5	4	4	4	4	4	4	4	5	5	5	5	5	5	3	5	4	4	4	3	3	4	4	4	4	3	4	4	4	3	4	3	4	4
2	4	4	4	5	4	4	4	4	4	4	4	4	5	4	4	5	4	4	4	4	4	4	4	5	5	5	5	5	5	3	4	4	4	4	3	3	4	4	4	4	3	3	4	4	3	4	3	4	4
2	4	4	4	5	4	4	4	4	4	4	4	4	5	2	1	5	4	4	4	5	5	5	5	5	5	5	5	5	5	1	1	4	4	4	3	3	4	4	4	4	3	3	4	2	3	4	3	4	4
2	4	4	4	5	4	4	4	4	4	4	4	4	5	4	4	5	4	4	4	4	4	4	4	5	5	5	5	5	5	3	5	4	4	4	3	3	4	4	4	4	3	4	4	4	3	4	3	4	4
2	4	4	4	5	4	4	4	4	4	4	4	4	5	4	4	5	4	4	4	4	4	4	4	5	5	5	5	5	5	3	4	4	4	4	3	3	4	4	4	4	4	4	4	4	4	4	3	4	3
2	4	4	4	5	4	4	4	4	4	4	4	4	5	4	4	5	4	4	4	4	4	4	4	5	5	5	5	5	5	3	4	4	4	4	3	3	4	4	4	4	3	3	4	4	3	4	3	4	4
4	4	3	4	4	4	5	4	4	4	5	4	4	5	5	4	3	3	4	4	5	4	4	4	5	5	5	4	4	4	3	4	3	3	3	4	3	3	4	4	2	2	4	4	2	3	5	3	5	3
4	4	4	4	4	1	4	4	3	3	4	4	4	4	5	5	4	4	3	3	5	4	4	5	5	5	4	4	4	4	5	5	3	3	3	3	4	1	4	4	4	3	3	3	4	3	5	4	5	4
4	4	4	5	5	5	2	3	4	4	4	5	5	4	4	3	5	5	5	5	5	4	4	5	5	5	5	4	5	5	3	3	3	3	3	4	3	4	4	4	1	3	3	4	2	3	5	5	2	4
5	4	2	4	4	5	5	4	4	5	5	5	5	2	4	3	5	5	5	5	5	4	4	5	5	5	5	4	5	5	3	3	3	3	3	4	2	4	4	4	4	3	3	3	3	3	4	3	5	4
4	4	4	4	4	4	4	4	5	5	4	4	5	2	4	3	5	3	3	4	5	4	4	5	5	5	5	2	4	4	4	3	3	3	3	4	3	4	4	4	4	1	4	4	4	4	4	3	3	4
4	4	4	4	4	4	4	4	5	5	4	4	5	2	5	5	5	3	3	4	5	4	4	5	5	5	5	2	4	4	4	3	3	3	3	4	3	4	4	4	4	1	4	4	4	4	5	5	5	4
4	4	4	5	4	3	4	3	3	3	4	4	4	4	4	3	4	4	4	4	5	5	5	5	5	5	5	4	4	4	3	3	4	4	4	3	3	4	4	3	4	3	4	4	5	5	4	3	3	4
4	4	4	4	5	4	4	2	3	3	4	4	4	5	5	5	3	2	2	4	5	5	5	5	5	5	5	4	4	4	3	3	4	4	4	4	4	4	4	4	4	3	3	2	3	3	5	4	5	5
3	3	5	5	3	5	3	3	3	3	5	5	3	5	3	3	3	3	3	3	5	5	5	5	5	5	5	2	2	5	3	3	3	3	3	5	5	5	4	4	5	3	5	5	5	5	2	3	3	5
4	5	3	3	3	2	5	5	5	3	1	3	5	5	4	4	4	3	2	4	5	5	5	5	5	5	5	4	1	3	4	5	4	4	3	4	3	4	4	4	4	3	3	4	1	3	3	3	3	4
4	4	3	4	4	4	4	5	4	3	4	4	4	4	4	2	3	4	4	3	5	5	5	5	5	5	4	4	4	4	3	2	3	3	4	3	3	4	4	4	5	2	3	3	4	4	4	1	1	5
4	4	4	2	4	4	5	5	5	4	5	4	5	4	1	3	5	5	5	5	5	5	5	5	5	5	4	4	4	4	4	3	4	3	3	4	3	2	4	4	4	4	3	2	3	4	1	3	4	4
4	3	4	5	5	2	5	5	5	5	4	3	5	4	5	5	5	5	5	5	5	5	5	5	5	5	4	3	3	4	3	4	5	3	4	4	3	4	4	4	3	5	5	5	5	5	5	4	5	4
4	5	2	3	3	2	3	2	2	3	3	3	2	4	4	3	3	1	3	2	5	4	1	5	4	4	4	4	1	3	3	3	5	4	3	3	3	4	4	4	3	2	5	5	4	4	3	2	2	4
4	5	2	3	3	2	3	2	2	3	3	3	2	4	3	3	3	2	3	2	5	4	1	4	4	4	4	4	1	3	3	4	5	4	3	3	3	4	4	4	3	2	5	5	4	4	2	3	2	4
4	4	1	2	1	1	4	4	4	4	3	3	4	4	3	3	3	3	5	4	5	3	4	5	4	4	4	3	3	2	3	3	2	3	2	3	3	2	4	3	2	3	2	2	1	2	2	3	1	1
4	4	4	4	4	3	3	3	3	3	4	3	3	4	4	3	3	3	5	3	3	4	1	3	4	4	2	3	2	4	4	3	5	4	4	5	5	1	4	4	5	3	3	3	1	2	4	3	1	2
4	4	3	4	3	3	3	4	3	3	3	3	3	4	5	5	2	3	3	3	1	3	2	2	4	4	4	4	3	3	4	3	5	4	5	3	2	4	4	4	1	3	3	3	3	2	5	4	4	5
3	3	4	4	4	4	3	5	4	5	4	4	5	2	4	4	4	5	5	5	1	3	2	1	2	4	3	3	2	4	3	3	1	2	1	4	3	5	4	4	4	4	4	4	5	5	3	4	3	5
4	4	4	5	5	5	3	4	4	4	4	4	4	5	4	2	4	4	4	4	1	3	2	1	4	4	5	4	5	5	2	1	2	3	3	3	3	4	4	4	5	3	3	3	2	3	4	1	3	5
3	3	4	4	1	3	3	2	3	3	4	3	2	4	5	5	3	4	3	3	1	3	2	2	3	4	3	3	2	3	5	5	5	3	4	3	3	4	4	4	4	3	3	2	3	3	5	5	3	4
4	4	1	2	2	2	2	2	2	2	2	2	1	4	4	4	2	1	2	2	3	3	2	3	4	4	4	3	5	2	3	4	1	3	3	3	4	5	4	3	2	3	3	3	3	3	5	4	5	1
4	4	1	2	2	2	2	2	2	2	2	2	1	4	4	4	2	1	2	2	3	3	2	3	4	4	4	3	5	2	4	3	1	3	3	3	4	5	4	3	2	3	3	3	3	3	4	4	5	1
4	4	1	2	2	2	2	2	2	2	2	2	1	4	4	4	2	1	2	2	3	3	2	3	4	4	4	3	5	2	4	3	1	3	3	3	4	5	4	3	2	3	3	3	3	3	4	4	5	3
4	4	1	2	2	2	2	2	2	2	3	2	1	4	2	2	2	1	2	2	5	4	5	5	5	4	4	3	5	2	2	3	1	3	3	3	4	5	4	3	2	3	3	3	3	3	5	4	5	1
4	4	2	4	5	2	4	3	4	5	2	3	3	4	4	3	3	4	5	5	5	4	4	2	4	4	4	4	4	3	3	3	3	3	3	4	3	3	4	4	5	3	2	2	1	2	4	2	4	2
4	4	2	3	5	3	5	5	5	5	4	2	5	4	4	4	5	5	4	5	3	4	4	3	4	4	4	4	4	2	3	5	5	4	4	4	3	3	4	4	3	3	2	3	3	2	4	5	5	3
4	4	2	3	4	4	3	3	3	3	4	3	3	4	4	3	3	3	3	3	5	3	3	5	4	4	4	4	4	4	3	3	5	4	4	3	3	1	4	4	2	3	3	3	5	5	3	3	4	3
4	4	4	4	4	5	3	4	4	5	4	4	4	4	3	2	4	3	4	3	3	4	4	4	4	4	4	4	3	5	2	3	4	4	3	3	3	5	4	4	5	2	2	1	1	4	2	3	3	4
3	3	3	4	3	3	3	2	3	3	3	3	2	4	5	5	3	3	3	2	3	3	3	3	4	4	4	3	2	3	5	5	3	3	3	3	3	4	4	4	3	2	3	3	3	3	5	4	5	2
3	2	5	5	5	5	4	5	5	5	5	5	5	4	3	3	4	5	5	5	3	4	3	3	4	4	4	2	1	5	3	2	3	3	3	4	3	4	4	4	4	3	3	3	3	2	2	2	2	5
4	3	3	3	2	2	3	3	3	3	4	3	3	3	4	3	4	3	3	3	3	4	4	3	4	4	4	4	3	3	3	3	2	2	2	3	2	3	4	4	2	3	3	3	3	3	2	3	3	2
2	4	5	5	5	5	5	5	5	5	4	5	5	4	3	3	5	5	5	5	3	4	4	4	4	4	4	5	5	5	3	3	4	4	4	4	3	4	4	4	4	3	2	2	2	2	3	2	3	3
3	3	3	4	3	3	3	2	3	3	4	4	4	4	4	3	4	4	4	5	3	4	4	5	4	4	4	3	2	4	3	3	4	3	4	3	3	3	4	4	3	3	3	3	1	2	3	3	3	3
4	4	3	4	3	2	4	4	3	3	3	3	4	4	3	2	3	4	3	3	3	4	4	4	4	4	4	4	4	4	2	3	4	3	3	3	3	4	4	4	3	3	3	2	3	3	3	3	3	3
4	4	4	4	3	3	3	3	3	3	3	3	3	4	4	3	3	3	4	3	3	4	4	3	4	4	4	4	2	3	3	3	3	3	3	3	3	4	4	4	3	3	3	3	3	3	3	3	3	3
2	2	4	2	1	1	5	5	4	5	4	4	5	5	4	4	4	5	5	5	3	4	3	3	4	4	5	2	1	2	3	4	1	2	3	3	3	2	4	4	2	3	3	3	4	3	4	3	5	5
4	4	3	4	3	2	3	3	3	3	4	3	3	4	5	5	3	3	3	3	3	4	3	3	4	4	4	4	4	4	3	4	5	4	4	3	3	4	4	4	5	3	3	3	3	3	5	4	5	5
4	3	3	4	3	3	5	5	3	5	4	3	5	4	4	4	5	5	5	4	3	4	3	3	4	4	4	4	4	3	4	5	2	2	2	3	3	2	4	4	3	3	3	3	4	3	4	5	4	3
4	4	5	5	5	5	3	4	4	4	4	5	4	4	5	5	4	4	4	3	3	4	3	3	4	4	4	4	3	5	5	5	4	4	4	3	3	4	4	4	4	3	3	3	5	4	5	4	5	2
4	5	4	4	4	5	3	2	3	3	4	4	2	4	3	3	3	2	2	2	3	4	4	3	4	4	3	3	5	4	2	3	3	3	3	3	3	3	4	4	3	3	3	3	3	3	4	3	4	3
4	4	4	4	4	4	3	4	4	4	1	4	4	4	5	4	4	4	5	4	5	4	4	4	4	4	4	4	4	4	3	4	4	3	4	3	3	4	4	4	4	2	4	4	3	3	5	3	4	5
4	4	3	4	4	4	4	4	4	4	4	4	4	4	3	2	4	4	4	3	3	4	4	4	4	4	4	4	3	4	2	3	3	3	3	3	3	3	4	4	3	3	3	3	3	3	2	2	3	2
4	5	4	4	4	3	3	4	4	5	3	4	3	4	4	4	5	4	4	4	5	4	4	5	4	4	4	5	5	5	3	4	3	3	3	3	3	3	4	4	3	4	4	3	4	3	4	3	3	4
5	4	4	4	4	4	5	4	5	5	4	4	5	5	4	2	5	5	5	5	5	4	4	5	5	4	4	5	5	4	3	4	3	3	3	4	3	4	4	4	3	3	2	4	3	3	3	1	3	4
5	4	4	4	4	4	5	4	5	5	4	4	5	5	4	2	5	5	5	5	5	4	4	5	5	4	4	5	5	4	3	3	3	3	3	4	3	4	4	4	3	3	2	4	3	3	3	1	3	5
5	4	4	4	4	4	5	4	5	5	4	4	5	5	4	2	5	5	5	5	5	4	4	5	5	4	4	5	5	4	3	3	3	3	3	4	3	4	4	4	3	3	2	4	3	3	3	2	3	4
5	4	4	5	2	5	3	3	3	3	5	2	4	3	4	4	3	3	4	3	5	4	4	5	4	4	4	4	5	4	3	4	4	3	3	3	3	4	4	4	4	3	3	4	4	3	4	3	4	5
4	4	4	4	2	4	4	3	4	4	4	4	4	4	4	4	4	4	3	4	5	4	4	4	4	4	4	4	4	4	3	4	3	3	3	4	4	4	4	4	4	3	3	3	1	3	4	4	4	4
4	4	3	4	3	3	4	4	4	4	4	4	4	4	4	3	4	4	4	4	5	4	4	5	4	4	4	4	4	4	3	3	3	3	4	3	3	4	4	4	4	3	3	3	4	3	4	5	4	4
3	2	4	4	3	2	3	5	4	4	3	3	4	4	5	3	5	5	4	4	5	4	4	4	4	4	4	3	2	3	4	3	5	3	4	3	3	3	4	4	2	3	3	2	5	4	5	3	5	3
4	4	5	5	5	3	3	3	3	3	4	5	3	4	3	3	3	3	3	3	5	4	4	5	2	4	4	3	4	5	2	3	5	4	4	3	3	4	4	4	5	3	3	3	4	3	4	4	4	4
4	4	4	5	4	4	3	4	3	3	4	4	3	4	4	2	3	3	3	3	5	4	4	4	4	4	4	4	5	4	4	3	2	3	3	3	4	2	4	3	2	2	5	5	5	5	4	1	5	1
4	4	4	5	4	4	3	4	3	3	4	4	3	4	4	3	3	3	3	3	5	4	4	4	4	4	4	4	5	4	3	3	2	3	3	3	4	2	4	3	2	2	4	5	5	5	3	2	2	1
4	4	4	5	4	4	5	3	3	3	4	4	4	4	3	2	3	3	4	3	5	4	4	4	4	4	4	4	5	4	3	3	4	4	3	3	3	4	4	4	3	3	3	3	5	3	2	3	5	3
4	5	3	4	4	4	4	3	3	3	4	4	3	4	4	4	3	3	3	3	5	4	4	5	4	4	4	5	5	4	3	3	4	3	3	3	3	4	4	4	4	3	2	3	2	2	3	4	5	5
4	4	4	4	4	4	3	4	4	4	4	4	4	4	5	5	4	4	5	5	5	4	4	5	4	4	4	4	4	4	3	4	4	4	3	4	3	3	4	4	4	4	4	3	5	3	5	4	4	5
4	4	3	3	5	4	4	4	4	4	4	4	4	4	4	3	4	3	4	3	5	4	4	5	4	4	4	4	4	4	4	3	3	3	3	3	3	4	4	4	4	3	3	3	4	3	4	3	5	4
4	4	4	4	4	4	4	4	3	3	4	3	3	4	3	2	3	4	4	4	5	4	4	3	4	3	4	4	4	4	2	3	4	4	4	3	3	4	4	4	3	3	4	3	3	3	4	3	4	4
3	4	4	4	3	4	4	4	4	5	4	4	4	4	3	2	5	4	5	5	5	4	4	5	4	3	4	4	4	4	2	2	3	4	4	5	4	4	4	4	4	3	3	3	3	3	3	3	4	5
4	4	4	4	5	5	5	5	4	5	4	5	5	4	5	5	5	5	4	2	5	4	4	4	4	3	2	5	5	5	5	5	4	3	3	3	3	3	4	3	3	3	3	2	5	4	5	3	3	5
4	4	4	4	5	5	5	5	4	5	4	5	5	4	5	5	5	5	4	2	5	4	4	5	4	3	2	5	5	5	5	5	4	3	3	3	3	3	4	3	3	3	3	2	5	4	5	4	5	5
5	5	5	4	4	4	5	4	5	5	5	5	5	4	5	5	2	3	5	5	5	4	4	4	4	3	4	5	5	5	3	4	3	3	3	4	3	4	4	4	4	4	3	4	3	3	5	4	5	4
4	4	4	4	4	4	5	4	4	5	4	4	4	4	3	2	4	4	4	4	5	4	4	3	4	3	4	4	4	4	3	3	4	4	4	3	3	5	4	4	5	3	4	4	4	3	3	5	5	4
4	3	2	3	2	2	3	3	3	4	3	3	4	4	4	4	4	3	3	3	5	4	4	5	4	3	4	2	3	3	3	4	2	3	3	3	3	4	4	4	4	2	3	3	2	3	5	4	2	4
4	4	2	3	2	2	3	3	3	4	3	3	4	4	4	4	4	3	3	3	5	4	4	4	4	3	4	2	3	3	3	4	2	3	3	3	3	4	4	4	4	2	3	3	2	3	2	5	4	4
4	4	3	4	3	1	4	3	4	5	3	3	4	2	4	3	4	4	3	3	5	3	5	5	4	3	2	5	5	3	2	3	3	3	3	3	3	4	4	3	3	3	2	2	2	3	3	3	3	3
4	4	4	4	4	3	4	4	4	5	4	3	4	4	4	3	5	3	4	3	5	4	4	5	4	3	4	4	4	4	3	3	4	3	4	3	3	4	4	4	4	3	3	2	4	3	4	4	2	3
4	4	4	3	3	2	3	4	3	3	4	4	4	4	4	3	3	3	3	3	3	4	4	3	4	3	4	4	4	4	3	3	2	3	3	3	3	2	4	4	4	3	3	3	3	3	3	4	3	4
2	2	4	5	3	4	5	5	5	5	4	4	5	4	2	3	5	3	5	5	5	4	4	5	4	3	4	2	1	4	2	2	4	4	4	5	5	5	4	4	4	2	3	3	4	2	1	3	3	3
2	2	2	3	2	2	4	4	3	3	1	3	2	4	3	2	3	2	3	2	2	4	4	4	4	3	4	3	5	4	3	3	4	4	4	3	3	4	4	4	5	3	3	3	4	3	4	3	3	4
4	4	2	4	3	2	3	3	3	3	5	4	4	4	4	4	4	5	3	3	5	4	4	4	4	3	4	4	4	4	3	4	4	4	4	3	3	4	4	4	3	3	3	3	3	3	4	2	4	4
4	4	2	4	3	2	3	3	3	3	5	4	4	4	4	5	4	5	3	3	5	4	4	5	4	3	4	4	4	4	3	5	4	4	4	3	3	4	4	4	3	3	3	3	3	3	4	5	4	4
3	3	3	4	4	3	3	2	3	3	2	3	2	4	4	4	3	3	3	3	5	4	4	4	4	3	4	3	2	3	3	3	3	3	3	3	3	4	4	4	3	3	3	3	3	3	4	4	4	4
4	5	4	5	5	5	3	4	4	4	5	3	4	3	4	4	4	4	4	3	3	3	3	2	4	3	4	2	5	4	3	4	3	3	3	3	3	1	4	4	4	2	3	3	5	5	3	3	4	4
4	4	4	4	4	5	4	4	4	3	4	5	4	4	3	2	3	3	4	3	5	4	4	5	4	3	4	4	4	4	2	3	4	4	4	3	3	4	4	4	4	3	3	3	4	3	4	3	3	4
2	4	4	4	3	3	5	5	4	4	4	4	5	4	3	2	3	3	3	3	5	4	4	5	5	3	4	4	4	4	2	3	4	4	4	3	3	4	4	4	4	3	3	4	2	3	3	3	3	4
4	4	4	4	3	3	3	2	3	3	2	3	2	4	5	4	3	2	2	2	5	4	4	4	4	3	3	4	4	3	3	3	4	3	4	3	3	5	4	4	4	3	3	3	2	3	5	3	2	5
4	4	4	4	4	4	4	4	4	4	4	4	3	4	3	2	4	4	4	3	5	4	4	5	4	3	4	4	4	4	3	3	4	4	4	3	3	4	4	4	4	4	4	4	4	3	4	3	4	4
5	5	4	5	5	4	4	4	4	4	4	4	4	4	3	3	4	4	4	4	5	4	4	5	4	3	4	5	5	5	3	3	4	4	4	3	3	4	4	4	4	4	4	4	4	4	4	4	4	4
5	4	4	5	5	4	4	4	4	4	4	4	4	4	3	3	4	4	4	4	5	4	4	5	4	3	4	4	4	5	3	3	5	4	4	3	3	4	4	4	4	3	3	4	4	3	4	4	4	4
4	4	4	4	4	4	4	4	4	4	4	4	4	4	3	2	4	4	4	4	5	4	4	5	4	3	4	4	4	4	3	3	4	4	4	3	3	4	4	4	4	4	4	4	4	4	5	4	4	4
4	4	4	4	5	5	3	4	4	4	1	4	4	4	2	3	4	3	3	4	5	4	4	5	4	3	3	4	4	4	2	3	4	4	4	5	5	5	4	4	1	5	4	4	4	4	1	4	2	4
4	4	4	4	4	4	4	4	4	4	4	4	4	4	3	2	4	4	4	4	5	4	4	5	4	3	4	4	4	4	3	3	4	4	4	3	3	4	4	4	4	3	4	4	4	3	4	3	3	4
4	4	4	4	4	4	4	4	3	3	4	4	4	4	4	4	3	3	4	5	4	4	4	4	4	3	4	4	4	4	3	3	5	4	4	4	3	5	4	4	4	4	4	4	4	5	4	3	4	4
4	4	4	4	4	4	4	4	3	3	4	4	4	4	4	4	3	4	4	5	4	4	4	4	4	3	4	4	4	4	4	3	5	4	4	4	3	5	4	4	4	4	4	4	4	5	4	3	4	4
4	4	4	4	4	4	4	4	3	3	4	4	4	4	5	4	3	3	4	5	4	4	4	4	4	3	4	4	4	4	3	3	5	4	4	4	3	5	4	4	4	3	3	3	4	5	5	3	4	4
4	4	4	4	4	4	4	4	3	3	4	4	4	4	4	3	3	3	4	4	5	4	4	4	4	3	4	4	4	4	3	3	5	4	4	4	3	5	4	4	4	3	3	3	4	5	4	3	4	4
4	4	4	4	4	4	4	4	3	3	4	4	4	4	4	5	3	3	4	5	5	4	4	4	4	3	4	4	4	4	3	3	5	4	4	4	3	5	4	4	4	3	3	3	4	5	4	4	5	4
4	4	4	4	4	4	4	4	3	3	4	4	4	4	3	2	3	3	4	4	4	4	4	4	4	3	4	4	4	4	3	3	5	4	4	4	3	5	4	4	4	4	4	3	3	3	2	2	2	3
5	5	4	4	4	5	4	4	2	3	4	4	4	4	4	5	3	3	3	3	5	4	4	5	4	3	4	5	5	4	4	5	4	3	3	3	3	4	4	4	4	3	3	3	4	3	4	4	4	4
4	5	5	5	5	5	5	5	5	4	4	5	5	4	4	5	2	4	4	5	5	4	4	4	4	3	4	5	5	5	4	5	5	4	4	4	3	5	4	4	5	5	4	4	2	4	4	4	2	5
4	4	5	5	2	5	4	4	4	5	4	5	4	4	5	3	5	4	4	4	5	4	4	4	4	3	4	4	4	5	3	3	5	4	4	3	3	1	4	4	4	3	3	3	4	3	5	2	5	5
4	4	2	4	4	4	2	2	2	2	4	4	1	4	4	3	2	1	2	2	5	4	4	4	4	3	4	4	3	4	3	4	3	3	2	3	3	1	4	4	5	3	3	3	3	2	3	2	3	4
4	4	2	4	4	4	2	2	2	2	4	4	1	4	3	3	2	1	2	2	5	4	4	4	4	3	4	4	3	4	3	3	3	3	2	3	3	1	4	4	5	3	3	3	3	2	2	3	2	4
5	5	4	4	5	4	3	2	3	3	4	4	2	4	4	3	3	2	3	2	5	4	4	5	4	3	4	4	3	5	3	3	4	4	4	4	4	5	4	4	5	2	5	4	3	4	3	3	4	2
4	4	4	5	4	4	4	3	4	4	4	5	4	4	4	3	3	4	3	2	5	4	4	5	4	3	4	4	4	4	3	4	5	4	4	4	4	5	4	3	5	5	5	3	5	4	3	3	4	4
4	4	4	5	4	4	4	3	4	4	4	4	4	4	4	3	3	4	3	2	5	4	4	5	4	3	4	4	4	4	3	4	5	4	4	4	4	5	4	3	5	5	5	3	5	4	3	3	4	4
4	4	4	5	4	4	4	3	4	4	4	4	4	4	4	3	3	4	3	2	5	4	4	5	4	3	4	4	4	4	3	4	5	4	4	4	4	5	4	3	5	5	5	3	5	4	3	3	4	3
4	4	4	2	5	3	3	4	3	3	4	4	4	5	4	3	3	3	5	5	5	4	4	5	5	3	4	4	4	5	3	3	5	3	4	5	5	4	4	3	5	2	4	4	5	5	3	4	5	3
4	4	3	4	5	4	3	4	5	3	3	3	4	4	5	4	4	4	4	4	5	3	5	5	4	3	4	4	3	3	3	4	2	3	3	3	3	4	4	4	4	1	4	4	1	2	5	4	3	4
4	4	4	4	4	5	4	5	5	4	4	4	4	4	2	4	4	4	4	4	3	3	5	3	4	3	4	3	1	5	3	4	5	4	4	5	5	5	4	4	5	3	3	3	4	3	1	4	5	3
4	4	4	4	4	1	5	5	3	4	4	4	5	4	4	3	5	5	5	5	5	4	4	5	4	3	4	4	3	4	3	3	3	3	3	4	3	5	4	4	4	3	3	2	3	3	3	3	3	5
5	5	3	4	5	5	3	3	3	3	5	5	3	5	4	3	3	3	3	2	5	5	5	5	5	3	4	5	5	5	3	3	3	3	4	4	3	4	4	4	5	4	4	4	4	4	5	4	4	4
4	5	3	3	2	3	4	4	4	4	4	3	4	3	4	3	3	3	4	3	5	5	5	5	3	3	4	5	5	4	2	2	3	3	3	3	3	3	4	4	3	3	3	3	4	3	3	3	3	4
4	2	5	5	4	4	3	3	3	3	5	5	2	4	3	3	3	2	2	2	5	5	5	5	4	3	4	4	4	5	3	3	2	2	2	3	4	4	4	3	4	2	4	4	1	2	2	3	2	3
4	5	4	5	5	5	3	3	4	3	5	4	3	4	3	3	3	3	3	3	5	5	5	5	4	3	4	5	5	5	3	3	2	3	3	3	3	3	4	4	3	2	2	3	1	2	2	3	1	3
5	4	3	4	3	3	5	5	5	5	4	3	5	4	4	3	5	5	5	4	5	5	5	5	4	3	4	5	5	4	3	3	2	3	3	5	3	2	4	4	5	2	5	4	1	2	3	3	5	3
4	5	3	3	2	3	4	4	4	4	4	3	4	3	4	3	3	3	4	3	5	5	5	5	3	3	4	5	5	4	3	3	3	3	3	3	3	3	4	4	3	3	3	3	5	5	3	3	3	4
4	5	2	3	2	3	4	4	4	4	4	3	4	3	4	3	3	3	4	3	5	4	4	3	3	3	4	5	5	3	2	2	3	3	3	3	3	3	4	4	3	5	5	3	5	4	3	3	3	4
4	5	3	3	2	3	4	4	4	4	4	3	4	3	4	5	3	3	4	3	5	4	5	5	3	3	4	5	5	3	5	2	3	3	3	3	3	3	4	4	3	5	3	3	5	5	5	5	4	4
4	5	3	3	2	3	4	4	4	4	4	3	4	3	4	5	3	3	4	3	5	4	4	5	3	3	4	5	5	3	2	2	3	3	3	3	3	3	4	4	3	5	3	3	5	5	5	5	4	4
4	5	3	3	2	3	3	4	4	4	4	3	4	3	4	2	3	3	4	3	5	4	5	5	3	3	4	5	5	4	2	1	3	3	3	3	3	3	4	4	3	5	3	3	5	5	5	5	4	4
4	5	3	3	2	3	3	4	4	4	4	3	4	3	4	2	3	3	4	3	5	5	5	5	3	3	4	5	5	4	2	1	3	3	3	3	3	3	4	4	3	3	3	3	5	5	5	5	4	4
4	5	3	3	2	3	4	4	4	4	4	3	4	3	3	2	3	3	4	3	5	4	4	5	3	3	4	5	5	3	2	1	3	3	3	3	3	3	4	4	3	3	2	3	2	2	2	3	2	4
4	5	3	3	2	3	4	4	4	4	4	3	4	3	4	5	3	3	4	3	5	4	5	5	3	3	4	5	5	3	2	2	3	3	3	3	3	3	4	4	3	5	3	3	5	5	5	5	4	4
5	5	4	5	5	5	3	3	3	3	5	5	3	5	5	3	3	3	4	2	5	5	5	5	5	3	4	5	5	5	3	3	3	3	4	4	4	4	4	4	5	2	5	2	4	3	5	3	5	4
4	4	4	5	5	2	5	4	5	4	4	5	5	4	5	5	5	3	5	3	5	5	5	5	4	3	4	4	4	5	5	3	4	3	3	3	3	3	4	4	4	3	3	2	3	3	5	3	5	4
4	4	4	5	5	2	5	4	5	4	4	5	5	4	4	4	5	3	5	3	5	5	5	5	4	3	4	4	4	5	3	4	4	3	3	3	3	3	4	4	4	3	3	2	3	3	3	4	4	4
4	3	4	4	5	3	4	5	5	5	4	4	5	4	3	2	5	5	5	5	5	4	4	5	4	3	3	4	4	4	3	3	2	3	4	3	3	3	4	4	3	3	5	5	5	5	2	2	1	2
4	3	4	4	5	3	4	5	5	5	4	4	5	4	3	2	5	5	5	5	5	4	4	5	4	3	3	4	4	4	3	3	2	3	4	3	3	3	4	4	3	3	5	5	5	5	2	2	1	2
4	3	4	4	5	3	4	5	5	5	4	4	5	4	4	3	5	5	5	5	5	4	4	5	4	3	3	4	4	4	3	3	2	3	4	3	3	3	4	4	3	3	5	5	5	5	3	3	3	2
5	5	3	4	5	5	3	3	3	3	5	5	3	5	4	3	3	3	3	2	5	5	5	5	5	3	4	5	5	5	3	3	3	3	4	4	3	4	4	4	5	4	4	4	4	4	2	3	4	4
4	3	4	4	4	4	4	2	4	5	4	4	5	4	4	3	5	5	4	5	5	5	5	5	4	3	4	4	3	4	3	3	5	4	5	3	3	2	4	4	3	1	4	3	3	3	4	3	5	4
4	3	4	4	4	4	4	2	4	5	4	4	5	4	4	5	5	5	4	5	5	5	5	5	4	3	4	4	3	4	3	5	5	5	5	3	3	2	4	4	3	1	4	3	3	3	4	4	5	4
5	5	3	4	5	5	3	3	3	3	5	5	3	5	4	3	3	3	3	2	5	5	5	5	5	3	4	5	5	5	3	3	3	3	4	4	3	4	4	4	5	4	4	4	4	4	3	3	3	4
5	5	3	4	5	5	3	3	3	3	5	5	3	5	4	3	3	3	3	2	5	5	5	5	5	3	4	5	5	5	3	3	3	3	4	4	3	4	4	4	5	4	4	4	4	4	2	3	4	4
5	4	4	4	4	3	4	4	3	3	4	4	4	4	4	4	4	3	4	3	5	5	5	5	4	3	4	5	5	4	3	4	4	4	4	5	4	5	4	4	5	4	3	2	4	3	3	3	4	5
5	4	4	4	4	3	4	4	3	3	4	4	4	4	4	3	4	3	4	3	5	5	5	5	4	3	4	5	5	4	3	3	4	4	4	5	4	5	4	4	5	4	3	2	4	3	4	3	5	5
4	4	4	5	5	2	5	4	4	3	1	2	4	4	4	4	3	3	5	4	5	5	5	5	4	3	4	4	4	4	3	4	4	3	4	3	3	2	4	4	2	3	3	3	1	3	3	4	4	5
4	4	4	4	3	4	2	2	2	3	4	5	4	4	5	4	4	4	4	5	5	5	5	5	4	3	4	2	4	4	3	4	3	4	3	4	4	4	4	4	2	4	5	5	5	5	5	4	5	5
4	4	5	5	5	5	3	3	3	3	4	5	2	4	2	3	3	2	2	2	5	5	5	5	4	3	4	4	4	5	3	3	5	4	4	3	3	3	4	4	3	2	5	5	4	2	1	3	4	2
4	4	3	3	3	3	3	3	3	3	4	3	3	4	4	5	3	2	3	3	5	5	5	5	4	3	4	4	3	3	4	5	3	3	3	3	3	2	4	4	4	2	4	4	4	4	5	5	4	4
4	3	4	5	5	1	3	3	3	3	5	2	3	4	4	4	3	3	3	3	5	5	5	5	5	3	4	4	3	4	3	2	3	3	3	3	3	3	4	4	2	1	2	2	2	2	4	4	5	3
5	5	3	4	5	5	3	3	3	3	5	5	3	5	4	3	3	3	3	2	5	5	5	5	5	3	4	5	5	5	3	3	3	3	4	4	4	4	4	4	5	2	5	2	4	3	4	4	4	4
5	5	4	5	5	5	3	3	3	3	5	5	3	5	4	4	3	3	4	2	5	4	4	5	5	3	4	5	5	5	3	3	3	3	4	4	4	4	4	4	5	3	2	2	1	1	4	3	5	4
5	5	3	4	5	5	3	3	3	3	5	5	3	5	4	3	3	3	3	2	5	5	5	5	5	3	4	5	5	5	3	3	3	3	4	4	3	4	4	4	5	4	4	4	4	4	5	3	4	4
5	5	3	4	5	5	3	3	3	3	5	5	3	5	5	3	3	3	4	2	5	5	5	5	5	3	4	5	5	5	3	3	3	3	4	4	4	4	4	4	5	2	5	2	4	3	5	3	4	4
5	5	3	4	5	5	3	3	3	3	5	5	3	5	5	3	3	3	4	2	5	5	5	5	5	3	4	5	5	5	3	3	3	3	4	4	4	4	4	4	5	2	5	2	4	3	5	3	4	4
5	5	4	5	5	5	3	3	3	3	5	5	3	5	4	3	3	3	4	2	5	5	5	5	5	3	4	5	5	5	3	3	3	3	4	4	4	4	4	4	5	2	5	5	4	4	4	4	4	4
5	5	3	4	5	5	3	3	3	3	5	5	3	5	4	4	3	3	4	2	5	5	5	5	5	3	4	5	5	5	3	3	3	3	4	4	4	4	4	4	5	2	5	2	4	3	3	3	5	4
5	5	3	4	5	5	3	3	3	3	5	5	3	5	4	3	3	3	3	2	5	5	5	5	5	3	4	5	5	5	3	3	3	3	4	4	3	4	4	4	5	2	5	2	4	3	3	3	5	4
5	5	3	4	5	5	3	3	3	3	5	5	3	5	4	3	3	3	3	2	5	5	5	5	5	3	4	5	5	5	3	3	3	3	4	4	3	4	4	4	5	4	4	4	4	4	4	4	4	4
5	4	4	4	4	5	4	2	4	5	4	4	5	4	5	5	3	3	5	4	5	5	5	5	4	3	4	5	5	4	5	5	3	4	3	3	3	4	4	4	4	2	3	3	2	3	5	5	5	5
4	4	4	5	5	5	2	2	2	3	4	2	1	4	3	2	2	1	2	1	1	3	2	1	3	3	4	4	2	4	3	4	5	3	4	3	3	3	4	4	3	3	3	2	1	1	2	2	1	2
2	2	3	4	1	4	1	3	3	3	4	4	3	4	1	2	3	3	3	3	1	3	2	1	3	3	4	2	1	4	2	3	2	3	3	3	3	4	4	4	3	3	3	4	1	2	1	3	1	4
4	4	3	4	5	1	5	5	5	4	4	4	5	3	4	3	3	4	5	5	3	4	4	3	4	3	4	4	3	4	3	3	4	3	3	4	4	4	4	4	4	3	3	3	5	4	3	3	4	4
2	2	2	3	1	1	3	4	4	5	1	1	4	2	4	3	5	3	4	2	3	3	3	3	4	3	3	3	4	1	3	4	1	4	2	3	3	4	4	4	4	5	3	3	5	4	3	3	3	4
2	2	2	3	1	1	3	4	4	5	1	1	4	2	4	3	5	3	4	2	3	3	3	3	4	3	3	3	4	1	3	4	1	4	2	3	3	4	4	4	4	5	3	3	5	4	3	3	3	4
2	2	2	3	1	1	3	4	4	5	1	1	4	2	3	3	5	3	4	2	3	3	3	3	4	3	3	3	4	1	3	3	1	4	2	3	3	4	4	4	4	5	3	3	5	4	2	3	2	4
2	2	2	3	1	1	3	4	4	5	1	1	4	4	1	1	5	3	4	2	3	3	2	2	3	3	4	3	4	1	4	5	1	4	2	3	3	4	4	4	4	3	3	3	3	3	2	3	2	4
4	3	3	4	3	3	3	3	3	3	3	3	3	4	4	3	3	3	3	3	3	4	4	3	4	3	4	4	3	3	3	3	3	3	3	3	3	3	4	4	3	3	3	3	3	3	3	3	3	3
5	5	4	4	3	2	4	4	4	5	3	3	5	4	4	3	4	5	3	3	2	4	4	4	4	3	3	4	4	5	3	3	3	3	3	3	3	4	4	4	5	3	3	3	4	4	2	2	2	1
4	5	4	4	3	4	3	2	3	3	2	3	2	1	4	3	3	2	3	3	3	4	4	3	2	3	2	5	5	3	3	3	4	3	3	3	3	4	4	4	4	3	4	4	1	2	3	3	3	3
5	5	4	4	3	4	3	2	3	3	2	3	2	1	4	3	3	2	3	3	3	4	4	3	2	3	2	5	5	3	3	3	4	3	3	3	3	4	4	4	4	3	4	4	1	2	3	3	3	3
4	4	4	4	4	4	4	4	4	4	4	4	4	4	4	3	4	4	4	4	3	4	4	3	4	3	4	4	3	4	3	3	3	3	3	3	3	4	4	4	4	3	4	4	4	3	3	3	3	3
4	3	4	4	4	3	3	3	3	3	4	4	4	4	4	3	3	3	4	3	3	4	4	3	4	3	4	4	3	4	3	3	2	3	3	3	3	4	4	4	4	3	3	3	3	3	4	4	4	4
4	4	3	4	3	2	4	4	3	3	4	4	3	3	4	4	4	4	3	2	3	3	3	3	4	3	4	4	4	4	3	3	4	3	3	3	3	4	4	4	5	3	4	4	4	3	4	3	4	5
4	5	3	4	3	3	5	5	4	4	3	3	4	4	4	2	3	3	4	3	5	4	4	5	3	3	3	5	5	3	2	1	2	3	3	3	3	4	4	4	4	4	5	5	4	4	3	2	2	4
4	3	4	4	5	3	4	5	5	5	4	4	5	4	3	2	5	5	5	5	3	3	3	3	3	3	2	4	4	4	3	3	2	3	4	3	3	3	4	4	3	5	5	5	5	5	3	3	3	2
4	4	1	2	1	1	4	4	4	4	3	3	4	4	4	5	3	3	5	4	1	4	1	1	4	2	4	3	3	2	3	3	2	3	2	3	3	2	4	3	2	1	2	2	1	2	5	4	5	1
4	4	1	2	1	1	4	4	4	4	3	3	4	4	4	5	3	3	5	4	1	4	1	1	4	2	4	3	3	2	3	3	2	3	2	3	3	2	4	3	2	1	2	2	1	2	5	4	5	3
4	4	1	2	1	1	4	4	4	4	3	3	4	4	4	5	3	3	5	4	1	4	1	1	4	2	4	3	3	2	5	2	2	3	2	3	3	2	4	3	2	1	2	2	1	2	5	4	5	1
3	3	2	3	2	2	2	2	2	3	3	4	2	3	4	4	3	2	2	2	2	3	2	3	4	2	4	3	2	3	3	4	2	3	3	3	3	3	4	4	2	3	3	3	3	3	3	3	3	3
4	4	5	2	2	5	3	2	2	3	4	5	2	4	4	3	3	3	3	3	1	3	2	2	3	2	4	4	4	5	3	3	4	3	4	3	2	2	4	3	1	3	3	3	2	3	3	3	3	2
4	4	5	2	2	5	3	2	2	3	4	5	2	4	4	4	3	3	3	3	1	3	2	1	3	2	4	4	4	5	3	4	4	3	3	3	2	2	4	3	1	3	3	3	2	3	5	3	5	2
4	5	4	4	3	4	3	4	3	4	4	4	3	4	5	5	5	3	5	3	1	3	2	2	3	2	3	4	5	4	5	5	2	3	3	3	3	3	4	4	4	4	3	2	5	4	5	4	5	3
4	4	2	2	1	5	4	5	5	5	2	3	5	2	4	3	4	4	5	5	3	3	3	3	3	2	3	3	3	3	3	3	2	3	3	4	3	5	4	4	2	3	3	3	2	3	4	3	4	2
3	3	2	3	2	3	2	2	2	2	2	3	1	4	4	3	2	1	2	1	5	4	4	5	5	2	4	3	3	3	3	3	4	4	4	3	3	5	4	4	4	3	3	2	3	4	5	3	4	1
4	4	4	4	2	4	3	3	3	3	4	3	3	2	5	5	3	3	4	3	3	4	4	3	3	2	4	4	4	4	5	5	5	3	4	3	3	3	4	4	3	3	3	3	4	3	5	4	3	5
5	4	4	4	4	4	5	4	5	5	4	4	5	4	4	4	5	5	5	5	5	4	4	5	5	2	4	5	5	4	3	3	3	3	3	4	3	4	4	4	3	4	3	3	3	3	5	4	5	5
4	4	4	4	4	3	4	4	3	5	4	4	4	4	4	4	3	3	4	3	5	4	4	5	4	2	4	4	4	4	3	3	4	4	4	5	5	5	4	4	4	4	3	2	4	3	3	4	5	4
4	4	5	2	4	2	5	4	2	3	4	5	4	4	4	4	4	3	3	2	3	3	4	3	5	2	4	4	3	5	3	4	4	2	3	3	3	4	4	4	4	3	3	3	3	3	4	3	5	3
3	3	3	4	3	3	4	5	2	4	3	4	5	2	4	4	5	5	5	5	5	4	4	4	3	2	2	2	5	4	3	2	3	3	3	4	3	3	4	4	5	3	5	4	5	5	3	3	3	4
4	4	4	4	3	4	3	5	3	4	4	4	5	4	4	3	5	5	5	5	5	4	4	5	4	2	4	4	4	4	3	3	4	3	3	4	3	4	4	4	4	3	3	3	4	3	3	4	3	4
4	4	4	5	4	4	4	3	4	4	4	5	4	4	2	1	3	4	3	2	5	4	4	5	5	2	4	4	4	4	2	3	5	4	5	4	4	5	4	3	5	3	5	4	5	5	4	4	3	4
5	4	4	5	4	5	4	3	3	4	4	4	4	4	4	4	4	4	4	4	5	4	4	5	4	2	4	3	4	5	3	4	5	2	4	3	3	2	4	4	4	1	4	4	4	3	4	3	5	4
3	3	3	3	2	2	5	3	3	3	3	2	2	4	4	5	3	3	3	3	3	3	2	3	4	1	4	3	2	2	4	5	5	4	4	3	3	5	4	4	4	3	3	2	3	3	5	4	5	2
4	4	4	5	5	5	3	2	3	3	5	2	3	4	5	4	2	3	3	3	5	4	4	5	4	1	2	4	4	4	3	3	5	4	4	3	3	4	4	3	4	3	3	3	5	3	5	3	5	3
5	4	4	5	4	5	5	5	3	3	3	4	5	4	3	2	3	2	4	4	5	4	4	5	4	1	4	2	5	5	2	2	5	4	5	3	3	4	4	4	4	1	4	4	4	3	2	2	2	5
4	3	4	2	1	1	3	4	3	3	1	1	2	4	4	3	3	2	3	3	1	3	2	1	1	1	4	3	3	1	3	3	2	3	3	3	3	4	4	4	3	3	4	4	5	5	4	2	4	3
4	4	4	4	4	5	5	3	3	3	5	4	2	4	3	3	4	3	3	3	5	4	4	5	4	1	4	3	3	4	3	3	2	3	3	3	3	4	4	4	3	3	3	3	3	3	5	4	4	5
4	4	4	4	4	4	3	4	5	4	4	3	4	4	4	3	4	4	2	3	5	4	4	4	4	1	4	4	4	4	3	3	4	3	4	3	3	4	4	4	4	3	3	3	1	3	4	2	4	5
2	2	1	2	1	3	2	2	2	2	2	2	3	1	4	4	2	1	2	1	5	4	5	5	2	1	2	2	2	2	3	3	3	3	4	4	3	4	4	4	5	3	5	4	4	4	4	4	5	2
4	4	5	5	5	5	3	4	4	5	5	5	5	4	4	3	5	5	5	5	5	4	4	5	4	1	4	4	4	5	3	3	4	4	4	4	3	5	4	4	3	3	5	5	3	3	3	4	3	3
4	5	4	4	1	5	4	3	3	5	4	5	5	4	3	2	2	3	5	5	5	4	1	2	4	1	4	4	4	5	3	3	4	4	3	4	3	3	4	4	5	2	2	1	3	3	4	3	4	3
4	4	3	4	2	3	5	5	4	3	4	5	5	4	4	5	2	4	3	4	5	4	4	5	5	5	5	5	5	4	4	2	2	2	2	3	2	2	3	3	3	3	3	3	4	2	4	4	5	2
5	3	3	4	5	4	5	5	5	5	4	4	5	4	5	4	5	4	5	4	5	4	4	4	5	5	2	4	4	4	3	4	5	4	5	3	3	4	3	4	4	4	3	2	1	3	5	3	5	4
4	4	4	5	4	5	3	2	3	3	4	4	3	4	4	4	3	3	3	3	3	3	3	3	4	4	4	4	3	5	4	5	2	3	3	3	3	3	3	4	3	3	3	3	5	4	4	4	3	5
4	4	4	5	4	5	3	2	3	3	4	4	3	4	5	5	3	3	3	3	3	3	2	3	4	4	4	4	3	5	5	5	2	3	3	3	3	3	3	4	3	3	3	3	5	5	5	5	5	5
4	4	3	3	3	3	2	4	2	2	4	3	1	5	4	3	2	1	2	1	1	3	2	1	4	4	5	4	4	3	3	2	1	2	1	3	3	2	3	4	3	3	3	2	2	3	3	3	3	4
4	4	3	3	3	3	2	4	2	3	4	3	1	5	3	4	2	1	2	1	1	3	2	2	4	4	5	4	4	3	3	4	1	2	1	3	3	2	3	4	3	3	3	2	2	3	2	4	3	4
4	4	3	4	3	1	3	3	4	3	3	3	3	2	5	5	3	3	3	3	5	4	4	3	4	4	4	4	3	3	5	5	3	3	3	3	2	2	3	3	3	3	3	3	3	3	4	1	3	4
4	4	4	5	5	3	3	4	4	3	1	1	4	4	4	4	4	4	5	4	5	4	4	4	4	4	4	3	4	4	3	4	5	4	3	3	3	3	3	3	3	3	3	3	2	3	3	3	5	4
4	4	4	5	5	3	3	4	4	3	1	1	4	4	4	5	4	4	5	4	5	4	4	5	4	4	4	3	4	4	4	5	5	4	3	3	3	3	3	3	3	3	3	3	2	3	4	4	4	4
3	3	4	5	5	5	4	4	4	5	4	2	4	4	5	2	4	4	4	4	3	4	4	3	4	4	4	2	1	4	4	2	5	4	4	3	2	4	3	4	4	3	3	3	1	3	5	1	5	5
3	4	3	4	2	3	4	3	4	4	4	4	4	4	4	3	4	3	4	3	5	5	5	5	4	3	4	3	2	4	4	3	4	4	4	3	3	3	3	4	3	1	2	1	1	1	4	3	3	3
3	2	4	4	3	3	2	4	3	5	3	4	5	4	4	3	4	5	5	5	2	3	2	4	3	2	3	3	1	4	4	3	5	2	1	3	3	3	3	4	1	3	3	3	2	3	1	2	1	2
3	3	4	4	3	3	2	4	3	5	3	4	5	4	2	2	4	5	5	5	3	3	2	3	2	2	3	3	1	4	3	3	5	2	1	3	3	3	3	4	1	3	3	3	2	3	1	2	1	2
3	2	4	4	3	3	2	4	3	5	3	4	5	4	5	5	4	5	5	5	3	3	2	3	2	2	3	3	1	4	3	3	5	2	1	3	3	3	3	4	1	3	3	3	2	3	5	4	4	2
3	2	4	4	3	3	2	4	3	5	3	4	5	4	5	5	4	5	5	5	3	3	2	3	2	2	2	3	1	4	3	3	5	2	1	3	3	3	3	4	1	3	3	3	2	3	5	4	4	2
4	3	4	5	5	5	4	4	4	4	4	5	4	2	5	5	4	3	5	4	5	4	4	5	2	1	3	4	3	5	3	4	2	3	3	3	3	3	3	4	1	1	4	4	4	4	5	5	5	3
1	2	1	2	1	3	2	2	2	2	2	2	3	1	4	5	2	1	2	1	5	4	4	5	2	1	2	2	1	2	2	2	3	3	3	3	3	3	3	4	3	4	3	3	5	5	5	5	3	1
3	2	2	2	1	2	3	4	4	4	2	3	4	5	4	4	5	4	3	3	3	4	4	3	5	5	5	4	2	3	3	4	2	5	3	3	3	2	3	3	2	3	3	2	2	2	4	4	3	4
4	5	4	5	5	4	5	5	5	4	5	4	5	4	3	2	5	2	3	3	5	4	4	4	5	5	3	5	5	5	2	3	5	4	5	3	3	4	3	4	4	3	4	4	5	5	2	2	4	4
4	5	5	5	5	4	5	5	5	4	5	4	5	4	2	3	5	2	3	3	5	4	4	5	5	5	3	5	5	5	3	3	5	4	5	3	3	4	3	4	4	5	4	4	5	5	1	3	4	4
4	4	4	4	5	3	4	3	3	3	4	3	4	4	4	3	4	3	4	5	4	4	4	4	5	5	5	4	2	4	3	3	5	4	5	5	5	3	3	4	5	5	2	2	4	4	4	2	4	4
4	5	5	5	5	5	5	5	5	5	5	5	5	4	4	3	5	5	5	5	5	4	4	4	5	5	3	5	5	5	4	2	3	3	3	4	3	5	3	4	4	3	4	4	3	3	4	3	3	5
4	4	3	4	3	3	3	2	2	3	4	2	2	5	4	4	3	2	2	2	5	5	5	5	5	5	5	4	4	3	3	3	4	4	4	3	3	3	3	4	2	3	3	2	4	3	3	3	4	4
4	4	2	3	2	3	3	4	4	4	3	2	4	3	4	4	4	5	4	3	1	3	1	2	4	4	4	4	3	2	3	4	2	3	3	3	3	2	3	3	1	3	3	3	2	2	5	4	5	2
4	4	4	2	1	4	2	2	2	3	4	4	1	4	4	3	2	1	2	2	5	3	5	5	3	4	4	2	4	4	3	4	5	4	4	3	2	2	3	3	1	1	2	2	2	2	4	3	4	3
1	2	2	4	3	2	5	5	5	5	4	3	5	2	4	5	5	5	4	5	3	4	4	3	4	4	4	2	1	3	4	5	4	3	3	3	3	3	3	3	3	3	3	3	4	3	3	3	3	4
1	2	3	3	2	3	3	3	3	3	4	4	3	2	4	4	3	2	3	3	3	4	4	4	4	4	3	2	1	4	4	2	3	3	4	3	3	3	3	4	3	3	3	3	3	4	5	3	5	5
4	4	4	4	5	1	4	3	2	3	4	4	4	4	4	4	3	3	3	3	5	4	4	5	4	3	4	4	4	4	3	3	4	4	4	3	3	4	3	4	5	4	3	3	4	3	3	3	4	4
4	4	4	4	5	3	4	3	3	3	4	3	4	4	4	3	4	3	4	5	4	4	4	4	5	3	5	4	2	4	3	3	5	4	5	5	5	3	3	4	5	5	2	2	4	4	4	2	4	4
4	4	4	4	5	3	4	3	3	3	4	3	4	4	4	3	4	3	4	5	4	4	4	4	5	3	5	4	2	4	3	3	5	4	5	5	5	3	3	4	5	5	2	2	4	4	4	2	4	4
4	4	4	4	5	3	4	3	3	3	4	3	4	4	4	3	4	3	4	5	4	4	4	4	5	3	5	4	2	4	4	3	5	4	5	5	5	3	3	4	5	4	2	2	4	4	4	3	4	4
4	4	3	4	5	3	4	3	3	3	4	3	4	4	4	3	4	3	4	5	4	4	4	4	5	3	5	4	2	4	3	3	5	4	4	5	5	3	3	4	5	4	2	2	4	4	4	3	4	4
4	4	4	4	5	3	4	3	3	3	4	3	4	4	4	3	4	3	4	5	4	4	4	4	5	3	5	4	2	4	3	3	5	4	5	5	5	3	3	4	5	5	2	2	4	4	4	2	4	4
4	4	4	4	5	3	4	3	3	3	4	3	4	4	4	3	4	3	4	5	4	4	4	4	5	3	5	4	2	4	4	3	5	4	5	5	5	3	3	4	5	4	2	2	4	4	4	3	4	4
4	4	4	4	5	3	4	3	3	3	4	3	4	4	4	3	4	3	4	5	4	4	4	4	5	3	5	4	2	4	3	3	5	4	5	5	5	3	3	4	5	5	2	2	4	4	4	2	4	4
4	4	4	4	5	3	4	3	3	3	4	3	4	4	4	3	4	3	4	5	4	4	4	4	5	3	5	4	2	4	3	3	5	4	5	5	5	3	3	4	5	5	2	2	4	4	4	2	4	4
4	4	3	4	5	3	4	3	3	3	4	3	4	4	4	3	4	3	4	5	5	4	4	5	4	3	4	4	2	4	3	2	5	4	4	5	5	3	3	4	5	5	2	2	2	4	5	4	5	3
4	4	4	4	5	3	4	3	3	3	4	3	4	4	4	3	4	3	4	5	4	4	4	4	5	3	5	4	2	4	3	3	5	4	5	5	5	3	3	4	5	5	2	2	4	4	4	2	4	4
4	4	5	5	5	5	5	4	5	5	5	4	5	4	4	2	4	5	5	3	5	4	4	4	4	3	4	4	2	5	3	2	5	4	4	3	3	4	3	4	3	5	4	4	4	5	4	2	5	3
4	4	3	4	4	3	3	2	3	3	1	4	3	4	4	3	3	3	3	3	5	4	4	4	4	3	4	4	5	4	3	3	5	3	3	3	3	3	3	3	4	5	3	2	5	4	3	2	2	3
4	4	4	5	3	4	4	4	4	4	5	4	4	4	3	3	4	5	4	5	5	4	4	4	4	3	3	4	3	4	3	3	4	4	3	5	5	4	3	4	5	4	3	3	3	2	2	4	2	5
4	4	4	5	4	3	3	4	5	4	4	4	4	4	5	2	5	4	4	4	5	4	4	5	4	3	4	3	4	4	2	1	1	3	2	3	3	2	3	3	2	3	3	3	3	3	5	5	5	5
4	4	5	5	5	5	3	3	3	3	4	5	3	4	4	4	2	4	4	3	5	4	4	5	4	3	4	4	3	5	3	4	3	3	3	3	4	2	3	4	4	1	3	3	3	2	2	5	3	4
4	4	5	5	5	5	4	4	4	4	5	5	4	4	3	3	4	4	5	3	5	5	5	5	4	3	4	4	4	5	3	3	1	2	1	3	3	3	3	3	3	2	4	5	2	3	2	3	2	4
4	4	5	5	5	5	4	4	4	4	5	5	4	4	3	3	4	4	5	3	5	5	5	5	4	3	4	4	4	5	3	3	1	2	1	3	3	3	3	3	3	2	4	5	2	3	2	3	3	4
5	4	3	4	3	4	2	3	3	3	4	4	2	4	3	2	3	2	2	2	5	4	4	5	4	3	4	5	5	4	3	3	4	3	4	4	3	5	3	4	5	4	5	5	4	3	2	2	2	5
5	4	3	4	3	4	2	3	3	3	4	4	2	4	3	2	3	2	2	2	5	4	4	5	4	3	4	5	5	4	3	3	4	3	4	4	3	5	3	4	5	4	5	5	4	3	2	2	2	5
5	4	3	4	3	4	2	3	3	3	4	4	2	4	4	5	3	2	2	2	5	4	4	5	4	3	4	5	5	4	4	5	4	3	4	4	3	5	3	4	5	4	5	5	4	3	4	4	4	5
2	2	3	4	3	3	5	4	5	5	4	4	5	4	5	5	5	5	5	4	1	2	1	1	3	3	4	2	1	4	3	3	3	3	3	3	3	4	3	4	1	4	2	1	5	4	5	5	5	1
4	3	2	4	3	1	3	5	5	5	1	1	5	4	3	2	5	5	5	3	2	4	4	2	4	3	2	3	3	1	2	1	4	3	3	3	2	2	3	3	2	3	3	3	4	3	2	1	3	5
1	2	2	4	3	2	5	5	5	5	4	3	5	4	4	4	5	5	4	5	3	3	2	3	3	3	4	2	1	3	2	2	4	3	4	3	3	3	3	3	3	4	3	4	4	5	3	4	3	4
1	2	2	4	3	2	5	5	5	5	3	3	5	4	4	4	5	5	4	5	3	3	2	3	3	3	4	2	1	3	2	2	4	3	4	3	3	3	3	3	3	4	3	4	4	5	3	4	3	4
1	1	2	4	3	2	5	5	5	5	3	3	5	4	4	4	5	5	4	5	3	3	2	3	3	3	4	2	1	3	2	2	4	3	4	3	3	3	3	3	3	4	3	4	4	5	3	4	3	4
1	1	1	2	1	3	1	1	1	1	2	2	3	2	1	1	2	1	2	1	1	2	1	1	1	2	2	1	1	2	1	1	1	1	1	1	1	3	3	2	3	1	1	1	1	1	1	1	1	1
1	1	1	2	1	3	1	2	1	2	2	2	3	2	2	2	2	1	2	1	1	2	1	1	1	2	2	2	1	2	2	1	1	2	1	2	1	3	3	2	3	1	1	1	1	1	2	2	2	1
4	3	3	4	3	3	2	2	3	3	4	4	2	2	4	3	3	3	3	4	1	2	1	1	2	2	2	4	4	4	4	3	4	3	4	3	3	2	3	3	2	5	2	2	3	2	4	3	3	2
1	1	1	2	1	3	2	2	2	2	2	2	3	2	1	1	2	1	2	1	1	3	2	1	2	2	2	2	1	2	2	3	2	3	3	2	2	2	3	3	2	2	2	2	2	2	1	1	3	1
4	3	5	4	5	5	3	3	3	3	5	5	3	4	3	2	3	3	3	3	1	3	2	1	3	2	3	4	3	5	3	3	2	3	1	3	3	3	3	3	3	3	3	3	2	2	2	3	2	3
4	3	5	4	5	5	3	3	3	3	5	5	3	4	5	3	3	3	3	3	1	3	2	1	3	2	3	4	3	5	2	3	2	3	2	3	3	3	3	3	3	3	3	3	2	2	5	3	4	3
4	3	5	4	5	5	3	3	3	3	5	5	3	4	3	2	3	3	3	3	1	3	2	1	3	2	3	4	3	5	2	3	2	3	1	3	3	3	3	3	3	3	3	3	2	2	2	3	2	3
4	3	5	4	5	5	3	3	3	3	5	5	3	4	3	2	3	3	3	3	1	3	2	1	3	2	3	4	3	5	2	3	2	3	1	3	3	3	3	3	3	3	3	3	2	2	2	3	2	3
4	3	5	4	5	5	3	3	3	3	5	5	3	4	4	3	3	3	3	3	1	3	2	1	3	2	3	4	3	5	2	3	2	3	1	3	3	3	3	3	3	3	3	3	2	2	4	3	5	3
4	3	5	4	5	5	3	3	3	3	5	5	3	4	4	3	3	3	3	3	1	3	2	1	3	2	3	4	3	5	2	3	2	3	1	3	3	3	3	3	3	3	2	3	4	3	3	3	3	3
4	5	2	3	1	3	3	4	3	3	1	2	3	2	4	5	3	3	3	3	5	3	4	5	3	2	4	4	4	2	4	5	2	3	3	3	3	3	3	3	2	3	3	3	2	2	5	4	4	4
4	5	2	3	1	3	3	4	3	3	1	2	3	2	3	2	3	3	3	3	5	3	4	4	3	2	4	4	4	2	2	3	2	3	3	3	3	3	3	3	2	3	3	3	2	2	3	4	5	4
4	4	3	4	2	4	3	3	3	3	3	3	2	2	4	3	3	2	2	2	1	3	4	1	3	2	3	4	5	3	4	3	4	3	3	3	2	2	3	3	2	4	3	2	4	4	4	3	4	3
3	3	2	3	2	2	3	2	3	3	3	3	2	3	4	4	3	2	3	3	5	4	4	3	4	2	4	3	2	3	3	4	3	3	3	3	2	2	3	3	2	3	2	3	2	3	3	3	4	3
5	4	3	4	3	4	2	3	3	3	4	4	2	4	3	2	3	2	2	2	3	4	4	3	4	2	4	5	5	4	3	3	4	4	4	4	3	5	3	4	5	4	5	5	4	3	4	4	4	5
1	1	1	1	1	3	1	1	1	1	2	2	3	1	1	1	2	1	1	1	1	2	1	1	1	2	1	1	1	2	1	1	1	1	1	1	1	3	3	1	3	1	1	1	1	1	1	1	1	1
2	2	1	1	1	3	1	1	1	1	2	1	3	1	2	2	2	1	2	1	1	1	1	1	1	2	1	2	1	2	1	1	1	1	1	1	1	3	3	2	3	1	2	1	2	2	2	1	1	1
1	1	1	1	1	3	1	1	1	1	2	1	3	1	2	2	2	1	2	1	1	1	1	1	1	2	1	2	2	1	1	1	1	1	1	1	1	3	3	2	3	1	2	3	2	2	2	1	1	1
1	1	1	2	1	3	1	1	1	1	2	2	3	1	1	1	2	1	2	1	1	2	1	1	1	2	1	1	1	2	1	1	1	1	1	1	1	3	3	1	3	1	1	1	1	1	1	1	1	1
1	1	1	1	1	3	1	1	1	1	2	1	3	1	1	1	1	1	1	1	1	1	1	1	1	2	1	1	1	2	1	1	1	1	1	1	1	3	3	1	3	1	2	2	1	1	1	1	2	1
2	2	1	1	1	3	1	2	2	2	2	1	3	1	3	4	2	1	2	1	1	1	1	1	1	2	1	3	1	2	2	2	1	1	1	2	1	3	3	2	3	1	2	1	2	2	3	4	4	2
1	1	1	1	1	3	1	1	1	1	2	2	3	1	1	1	2	1	1	1	1	2	1	1	1	2	1	2	2	2	1	1	1	1	1	1	1	3	3	1	3	1	2	1	1	1	1	1	1	1
1	1	1	1	1	3	1	1	1	1	2	2	3	1	1	1	2	1	1	1	1	2	1	1	1	2	1	2	2	2	1	1	1	1	1	1	1	3	3	1	3	1	2	1	1	1	1	1	1	1
1	1	1	1	1	3	1	1	1	1	2	1	3	1	1	1	1	1	1	1	1	1	1	1	1	2	1	2	2	2	1	1	1	1	1	1	1	3	3	1	3	1	2	1	1	1	1	1	1	3
1	1	1	1	1	3	1	1	1	1	2	2	3	1	1	1	2	1	1	1	1	2	1	1	1	2	1	1	1	2	1	1	1	1	1	1	1	3	3	1	3	1	1	1	1	1	1	1	1	1
1	1	1	1	1	3	1	1	1	1	2	1	3	1	1	1	2	1	1	1	1	2	1	1	1	2	1	1	1	2	1	1	1	1	1	1	1	3	3	1	3	1	1	1	1	1	1	1	1	1
1	1	1	1	1	3	1	1	1	1	2	1	3	1	1	1	1	1	1	1	1	2	1	1	1	2	1	1	1	2	1	1	1	1	1	1	1	3	3	1	3	1	1	1	1	1	1	1	1	1
1	1	1	1	1	3	1	1	1	1	2	1	3	1	1	1	1	1	1	1	1	1	1	1	1	2	1	1	1	2	1	1	1	1	1	1	1	3	3	1	3	1	1	1	1	1	1	1	1	1
1	1	1	1	1	3	1	1	1	1	2	1	3	1	1	1	1	1	1	1	1	1	1	1	1	2	1	1	1	2	1	1	1	1	1	1	1	3	3	1	3	1	1	1	1	1	1	1	2	1
1	1	1	1	1	3	1	2	1	1	2	1	3	1	2	2	2	1	2	1	1	1	1	1	1	2	1	2	2	2	2	1	1	1	1	1	1	3	3	2	3	1	2	1	1	1	2	2	2	1
1	1	1	1	1	3	1	2	2	2	2	2	3	1	2	2	2	1	2	1	1	2	1	1	1	2	1	2	1	2	2	2	1	1	1	2	1	3	3	2	3	1	2	1	1	1	2	2	2	2
1	1	1	1	1	3	1	2	1	1	2	1	3	1	2	2	2	1	2	1	1	1	1	1	1	2	1	2	1	2	2	1	1	1	1	1	1	3	3	2	3	1	1	1	1	1	2	2	1	2
1	1	1	1	1	3	1	2	1	1	2	1	3	1	2	2	2	1	2	1	1	1	1	1	1	2	1	2	1	2	2	1	1	1	1	1	1	3	3	2	3	1	1	1	2	1	2	2	2	3
1	1	1	1	1	3	1	2	1	1	2	2	3	1	1	2	2	1	2	1	1	2	1	1	1	2	1	2	1	2	2	1	1	1	1	1	1	3	3	2	3	1	1	1	1	1	1	2	2	1
1	1	1	1	1	3	1	1	1	1	2	1	3	1	3	2	2	1	2	1	1	1	1	1	1	2	1	1	1	2	2	1	1	1	1	1	1	3	2	2	3	1	1	1	1	1	3	1	2	1
1	1	1	1	1	3	1	2	1	1	2	1	3	1	2	2	2	1	2	1	1	1	1	1	1	2	1	2	1	2	2	1	1	1	1	1	1	3	2	2	3	1	1	1	1	1	2	2	1	3
1	1	1	1	1	3	1	1	1	1	2	1	3	1	1	1	1	1	1	1	1	1	1	1	1	2	1	1	1	2	1	1	1	1	1	1	1	3	2	1	3	1	1	1	1	1	1	1	2	2
1	1	1	1	1	3	1	1	1	1	2	1	3	1	1	1	1	1	1	1	1	1	1	1	1	2	1	1	1	2	1	1	1	1	1	1	1	3	2	1	3	1	1	1	1	1	1	1	2	2
1	1	1	1	1	3	1	2	1	1	2	1	3	1	2	2	2	1	2	1	1	1	1	1	1	2	1	2	1	2	2	1	1	1	1	1	1	3	2	2	3	1	1	1	1	1	2	2	2	2
1	1	1	2	1	3	1	1	1	1	2	2	3	1	1	1	2	1	2	1	1	2	1	1	1	2	1	1	1	2	1	1	1	1	1	1	1	3	2	2	3	4	2	1	1	1	2	2	2	1
1	1	1	2	1	3	1	1	1	1	2	2	3	1	1	1	2	1	2	1	1	2	1	1	1	2	1	1	1	2	1	1	1	1	1	1	1	3	2	1	3	1	1	1	1	1	1	2	1	1
2	2	1	1	1	3	1	1	1	1	2	1	3	1	2	2	2	1	2	1	1	1	1	1	1	2	1	2	1	2	1	1	1	1	1	1	1	3	2	2	3	1	2	3	2	2	2	1	3	3
1	1	1	1	1	3	1	1	1	1	2	2	3	1	1	1	2	1	1	1	1	2	1	1	1	2	1	1	1	2	1	1	1	1	1	1	1	3	2	1	3	1	1	1	1	1	1	1	1	1
1	1	1	1	1	3	1	2	1	2	2	1	3	1	3	3	2	1	2	1	1	1	1	1	1	2	1	2	1	1	2	2	1	1	1	2	1	3	2	2	3	1	2	3	1	2	3	3	3	1
2	2	2	3	3	2	2	2	2	2	2	3	1	1	4	4	3	1	2	2	4	2	1	4	1	2	2	3	3	3	2	2	3	3	2	3	2	2	2	2	2	2	2	2	2	2	3	5	4	2
1	1	1	2	1	3	1	2	1	2	2	2	3	2	2	2	2	1	2	1	1	2	1	1	1	2	1	2	2	2	2	1	1	1	1	2	1	3	2	2	3	2	2	1	1	1	2	2	2	1
3	2	1	3	3	2	2	2	2	2	2	3	1	2	4	4	3	1	2	2	4	3	1	4	1	2	2	3	3	2	4	5	3	3	2	3	2	2	2	2	2	3	3	3	3	3	4	5	5	2
1	1	1	1	1	3	1	2	1	1	2	2	3	1	2	2	2	1	2	1	1	2	1	1	1	2	1	2	1	2	2	1	1	1	1	1	1	3	2	2	3	1	1	1	1	1	2	2	2	2
1	1	1	1	1	3	1	2	1	2	2	2	3	1	2	2	2	1	2	1	1	2	1	1	1	2	1	2	1	2	2	1	1	1	1	2	1	3	2	2	3	1	1	1	1	1	2	2	2	1
1	1	1	1	1	3	1	2	1	1	2	2	3	1	1	2	2	1	2	1	1	2	1	1	1	2	1	2	1	2	2	1	1	1	1	1	1	3	2	2	3	1	1	1	1	1	1	2	1	1
1	1	1	1	1	3	1	1	1	1	2	2	3	1	1	1	2	1	1	1	1	2	1	1	1	2	1	1	1	2	1	1	1	1	1	1	1	3	2	1	3	1	1	1	1	1	1	1	2	1
1	1	1	1	1	3	1	2	1	1	2	2	3	1	2	2	2	1	2	1	1	2	1	1	1	2	1	2	1	2	2	1	1	1	1	1	1	3	2	2	3	1	1	1	1	1	2	2	2	2
1	1	1	1	1	3	1	1	1	1	2	2	3	1	1	1	2	1	1	1	1	2	1	1	1	2	1	1	1	2	1	1	1	1	1	1	1	3	2	1	3	1	1	1	1	1	1	1	4	2
1	1	1	1	1	3	1	2	1	2	2	2	3	1	2	2	2	1	2	1	1	2	1	1	1	2	1	2	1	2	2	1	1	1	1	2	1	3	2	2	3	1	1	1	1	1	2	2	1	1
1	1	1	2	1	3	1	1	1	1	2	2	3	1	1	1	2	1	2	1	1	2	1	1	1	2	1	1	1	2	1	1	1	1	1	1	1	3	2	1	3	1	1	1	1	1	1	1	1	1
1	1	1	2	1	3	1	1	1	1	2	2	3	1	1	1	2	1	2	1	1	2	1	1	1	2	1	1	1	2	1	1	1	1	1	1	1	3	2	1	3	1	1	1	1	1	1	1	1	1
2	2	1	3	3	2	2	2	2	2	2	3	1	2	4	5	3	1	2	2	5	3	1	4	1	2	2	3	3	3	2	2	3	3	3	3	2	2	2	2	2	2	3	3	3	3	5	5	4	2
1	1	1	2	1	3	1	1	1	1	2	2	3	1	2	2	2	1	2	1	1	2	1	1	1	2	1	1	1	2	1	1	1	1	1	1	1	3	2	2	3	1	1	1	1	1	2	2	2	2
2	2	2	3	3	2	2	2	2	2	2	3	1	1	1	2	2	1	2	2	4	2	1	4	1	2	2	3	3	3	2	1	3	3	2	2	2	2	2	2	2	2	3	3	3	2	1	3	3	3
3	2	1	3	3	2	2	2	2	2	2	3	1	2	4	4	3	1	2	2	4	2	1	4	1	1	2	3	3	2	4	5	3	3	2	3	2	2	2	2	2	2	3	3	3	3	4	5	5	2
3	2	1	3	3	2	2	2	2	2	2	3	1	2	4	4	3	1	2	2	4	3	1	4	1	1	2	3	3	2	4	5	3	3	2	3	2	2	2	2	2	3	3	3	3	3	4	5	5	2
3	2	1	3	3	2	2	2	2	2	2	3	1	2	4	4	3	1	2	2	4	3	1	4	1	1	2	3	3	2	4	5	3	3	2	3	2	2	2	2	2	3	3	3	3	3	4	5	5	2
2	2	2	3	3	2	2	2	2	2	2	3	1	4	4	3	2	1	2	2	5	3	4	3	2	1	2	3	3	3	2	2	3	3	3	2	2	2	2	2	2	2	2	2	3	2	4	3	2	2
3	2	1	3	3	2	2	2	2	2	2	3	1	2	4	4	3	1	2	2	4	3	1	4	1	1	2	3	3	2	4	5	3	3	2	3	2	2	2	2	2	3	3	3	3	3	4	5	5	2
2	2	2	3	3	2	2	2	2	2	3	3	1	1	3	3	2	1	2	2	4	2	1	4	1	1	2	3	3	3	2	2	3	3	2	2	2	2	2	2	2	2	2	2	3	2	2	3	2	2
2	2	2	3	3	2	2	2	2	2	3	3	1	1	3	3	2	1	2	2	4	2	1	4	1	1	2	3	3	3	2	2	3	3	2	2	2	2	2	2	2	2	2	2	3	2	2	3	2	2
2	2	2	3	3	2	2	2	2	2	3	3	1	1	3	3	2	1	2	2	4	2	1	4	1	1	2	3	3	3	2	2	3	3	2	2	2	2	2	2	2	2	2	2	3	2	2	3	2	2
3	2	1	3	3	2	2	2	2	2	2	3	1	2	3	2	2	1	4	2	4	3	1	4	1	1	2	3	3	2	1	1	3	3	2	3	2	2	2	3	2	3	3	3	3	3	2	2	2	2
2	2	1	3	3	2	2	2	2	2	2	3	1	2	3	2	2	1	2	2	5	3	1	4	1	1	2	3	3	3	2	1	3	3	2	2	2	2	2	2	2	2	3	3	3	3	2	2	2	2
2	2	1	3	3	2	2	2	2	2	2	2	1	2	4	3	2	1	2	2	4	2	1	4	1	1	2	3	3	2	2	1	3	3	2	2	2	2	2	2	2	2	3	3	3	3	3	3	2	2
2	2	1	3	3	2	2	2	2	2	2	2	1	2	4	3	2	1	2	2	4	2	1	4	1	1	2	3	3	2	2	1	3	3	2	2	2	2	2	2	2	2	3	3	3	3	3	3	2	2
4	4	2	3	3	2	2	2	2	2	3	3	1	4	3	3	2	1	2	4	5	3	1	4	1	1	2	5	5	3	2	2	3	3	3	3	2	2	2	3	2	3	4	4	3	3	2	3	2	4
3	2	1	3	3	2	2	2	2	2	2	3	1	2	4	4	3	1	4	2	4	3	1	4	1	1	2	3	3	2	2	2	3	3	2	3	2	2	2	3	2	3	3	3	3	3	4	4	5	2
3	2	1	3	3	2	2	2	2	2	2	3	1	2	4	4	3	1	4	2	4	2	1	4	1	1	2	3	3	2	4	5	3	3	2	3	2	2	2	3	2	3	3	3	3	3	4	5	5	2
3	2	1	3	3	2	2	2	2	2	2	3	1	2	4	4	3	1	2	2	4	3	1	4	1	1	2	3	3	2	4	5	3	3	2	3	2	2	2	2	2	3	3	3	3	3	4	5	5	2
3	2	2	3	3	2	2	2	2	2	2	3	1	1	3	3	2	1	2	2	5	3	1	4	2	1	2	3	3	3	2	2	3	2	2	3	2	2	2	2	2	3	3	3	3	3	2	3	2	1
2	2	2	3	3	2	2	2	2	2	3	3	1	1	3	3	2	1	2	2	4	2	1	4	1	1	2	3	3	3	2	2	3	3	2	2	2	2	2	2	2	2	2	2	3	2	2	3	2	2
2	2	1	3	3	2	2	2	2	2	2	3	1	2	3	2	2	1	2	2	5	3	1	4	1	1	2	3	3	3	2	1	3	3	2	2	2	2	2	2	2	2	3	3	3	3	2	2	2	2
2	2	1	3	3	2	2	2	2	2	2	3	1	2	3	2	2	1	2	2	4	3	1	4	1	1	2	3	3	3	2	1	3	3	2	2	2	2	2	2	2	2	3	3	3	3	2	2	2	2
2	2	1	3	3	2	2	2	2	2	2	3	1	2	3	2	2	1	2	2	4	3	1	4	1	1	2	3	3	3	1	1	3	3	2	2	2	2	2	2	2	2	3	3	3	2	2	2	2	2
2	2	2	3	3	2	2	2	2	2	2	3	1	1	1	3	3	1	2	2	4	2	1	4	1	1	2	3	3	3	2	2	3	3	2	2	2	2	2	2	2	2	2	3	3	2	1	4	2	2
3	2	1	3	3	2	2	2	2	2	2	3	1	2	4	4	3	1	2	2	4	3	1	4	1	1	2	3	3	2	4	5	3	3	2	3	2	2	2	2	2	2	3	3	3	3	3	5	5	3
3	2	1	3	3	2	2	2	2	2	2	3	1	2	4	4	3	1	2	2	4	2	1	4	1	1	2	3	3	2	4	5	3	3	2	3	2	2	2	2	2	3	3	3	3	3	4	5	5	1
3	2	1	3	3	2	2	2	2	2	2	2	1	1	3	2	2	1	4	2	4	2	1	4	1	1	2	3	3	2	2	1	3	3	2	3	2	2	2	3	2	3	3	3	3	3	2	3	3	2
2	2	1	3	3	2	2	2	2	2	2	2	1	2	4	3	2	1	2	2	4	2	1	4	1	1	2	3	3	2	2	1	3	3	2	2	2	2	2	2	2	2	3	3	3	3	3	3	3	2
2	2	1	3	3	2	2	2	2	2	2	2	1	1	3	2	2	1	2	2	4	2	1	4	1	1	2	3	3	2	2	1	3	3	2	2	2	2	2	2	2	2	3	3	3	3	2	3	3	1
3	2	2	3	3	2	2	2	2	2	2	3	1	1	3	3	2	1	2	2	5	3	1	4	2	1	2	3	3	3	2	2	3	2	2	3	2	2	2	2	2	3	3	3	3	3	2	3	2	1
3	2	2	3	3	2	2	2	2	2	2	3	1	1	3	3	2	1	2	2	5	3	1	4	2	1	2	3	3	3	2	2	3	2	2	3	2	2	2	2	2	3	3	3	3	3	2	3	2	1
3	2	2	3	3	2	2	2	2	2	3	3	1	4	4	3	3	1	2	2	5	3	1	4	1	1	1	3	3	3	2	2	3	3	3	3	2	2	2	3	2	3	3	3	3	3	3	3	3	1
2	2	1	3	3	2	2	2	2	2	2	3	1	2	4	3	3	1	2	2	5	3	1	4	1	1	2	3	3	3	2	2	3	3	3	2	2	2	2	2	2	2	3	3	3	3	3	3	3	2
1	1	1	2	1	3	1	2	2	2	2	2	3	1	3	4	2	1	2	1	1	3	2	1	2	1	2	2	1	2	2	2	1	1	1	2	1	3	2	2	3	1	2	2	1	1	3	4	2	2
3	2	2	3	3	2	2	2	2	2	2	3	1	1	3	3	2	1	2	2	5	3	1	4	2	1	2	3	3	3	2	2	3	2	2	3	2	2	2	3	2	3	3	3	3	3	2	3	2	2
3	2	2	3	3	2	2	2	2	2	2	3	1	1	3	3	2	1	2	2	5	3	1	4	2	1	2	3	3	3	2	2	3	2	2	3	2	2	2	3	2	3	3	3	3	3	2	3	2	1
3	2	1	3	3	2	2	2	2	2	2	3	1	2	3	3	2	1	4	2	5	3	1	4	1	1	2	3	3	3	2	2	3	3	3	3	2	2	2	3	2	3	3	3	3	3	2	3	4	2
2	2	1	3	3	2	2	2	2	2	2	3	1	2	4	3	2	1	2	2	5	3	1	4	1	1	2	3	3	3	2	2	3	3	3	2	2	2	2	2	2	2	3	3	3	3	3	3	3	2
2	2	1	3	3	2	2	2	2	2	2	3	1	2	3	3	3	1	2	2	5	3	1	4	1	1	2	3	3	3	2	2	3	3	3	3	2	2	2	2	2	2	3	3	3	3	2	4	4	2
1	1	1	2	1	3	1	2	2	2	2	2	3	1	4	4	2	1	2	1	1	2	1	1	1	1	1	2	1	2	2	2	1	1	1	2	1	3	2	2	3	1	2	1	1	1	4	3	2	1
3	2	1	3	3	2	2	2	2	2	2	3	1	1	4	4	3	1	2	2	5	3	1	4	2	1	2	3	3	3	2	2	3	2	2	3	2	2	2	3	2	3	3	3	3	3	4	4	2	1
3	2	2	3	3	2	2	2	2	2	2	3	1	1	4	4	3	1	2	4	5	3	1	4	2	1	2	3	3	3	2	2	3	2	2	3	2	2	2	3	2	3	3	3	3	3	4	5	4	2
4	3	1	4	4	1	4	3	3	3	3	3	3	1	4	5	3	3	3	3	5	4	1	5	1	1	2	4	2	2	3	2	2	2	2	3	3	1	2	3	2	1	4	4	4	5	4	4	4	2
2	2	1	2	1	3	1	2	1	2	2	2	3	1	1	3	2	1	2	1	1	3	2	1	1	1	2	2	1	2	2	2	1	1	1	2	1	3	2	2	3	1	2	2	3	2	1	3	2	3
4	4	2	3	2	2	5	4	4	5	2	3	4	1	4	5	4	5	4	4	3	4	3	3	2	1	2	2	3	3	5	3	1	1	1	2	1	1	2	2	1	3	3	3	4	3	1	1	1	5
4	4	2	3	2	2	4	4	4	5	2	3	4	1	1	1	4	5	4	4	3	4	3	3	2	1	2	2	3	3	1	1	1	1	1	2	1	1	2	2	1	3	3	3	4	3	1	1	1	5
1	2	2	3	5	2	4	4	4	4	4	3	4	4	1	3	4	5	4	4	5	4	4	4	2	1	2	2	1	3	3	3	1	2	1	3	3	1	2	3	2	1	4	3	5	5	1	3	3	4
3	2	2	3	2	2	4	4	3	3	4	3	4	2	4	3	4	4	3	3	4	4	4	4	2	1	2	2	2	3	3	3	1	1	1	3	3	1	2	3	2	1	4	4	3	2	3	3	2	1
3	2	2	3	2	2	4	4	3	3	4	3	4	2	4	3	4	4	3	3	4	4	4	4	2	1	2	2	2	3	3	3	1	1	1	3	3	1	2	3	2	1	4	4	3	2	3	3	2	1
3	2	2	3	2	2	4	4	3	3	4	3	4	2	4	4	4	4	3	3	4	4	4	4	2	1	2	2	2	3	4	5	1	1	1	3	3	1	2	3	2	1	4	4	3	2	3	4	3	1
3	2	2	3	2	2	4	4	3	3	4	3	4	4	4	3	4	4	3	3	1	3	2	1	2	1	2	2	2	3	3	3	1	2	1	3	3	1	2	3	2	3	5	5	3	4	3	4	3	1
3	3	3	4	4	3	2	2	2	3	4	4	2	4	4	3	3	3	3	2	5	5	5	5	5	5	5	2	3	4	3	3	3	3	3	2	4	5	1	1	1	3	2	1	4	3	2	2	2	1
4	5	3	2	3	4	5	5	5	4	3	3	5	5	4	4	5	4	5	5	5	5	5	5	5	4	5	2	5	4	3	4	3	3	3	4	3	5	1	4	4	3	3	4	4	3	5	4	5	5
3	3	4	2	1	1	3	3	4	3	1	1	3	3	3	3	3	3	3	3	5	4	1	4	3	4	4	4	3	1	3	3	1	2	1	2	1	1	1	1	1	3	3	3	3	3	3	1	1	1
3	3	4	2	1	1	3	3	4	3	1	1	3	3	1	1	3	3	3	3	5	4	1	4	3	4	4	4	3	1	3	3	1	2	1	2	1	1	1	1	1	3	3	3	3	3	1	1	1	1
4	3	3	2	3	3	3	5	5	5	4	4	5	5	3	3	5	3	5	5	1	4	1	1	4	4	4	3	3	4	3	3	2	3	3	2	4	1	1	1	1	5	2	1	1	1	2	2	3	3
4	3	3	2	3	3	3	5	5	5	4	4	5	5	2	3	5	3	5	5	1	4	1	1	4	4	5	3	3	4	3	3	2	3	3	2	4	1	1	1	1	3	2	1	1	1	2	3	2	3
4	3	3	4	4	3	2	2	2	3	4	4	2	5	3	2	3	3	3	3	1	3	2	1	4	4	5	2	3	4	3	3	3	3	3	2	4	5	1	1	1	3	2	1	4	3	2	1	1	1
4	3	3	4	4	3	2	2	3	3	4	4	2	5	4	4	3	3	3	3	1	3	2	1	4	4	5	2	3	4	3	4	3	3	3	2	4	5	1	1	1	3	2	1	4	3	3	3	3	1
4	3	3	4	4	3	2	2	3	3	4	4	2	5	4	4	3	3	3	3	1	3	2	1	4	4	5	2	3	4	3	3	3	3	3	2	4	5	1	1	1	3	2	1	4	3	3	3	3	1
4	5	4	5	4	4	3	3	3	3	4	4	3	4	4	3	3	3	3	3	4	4	4	4	4	3	4	5	5	4	3	3	3	3	3	3	3	4	1	4	4	3	5	4	3	4	4	3	4	4
4	5	4	5	4	4	3	3	3	3	4	4	3	4	4	4	3	3	3	3	4	4	4	4	4	3	4	5	5	4	3	3	3	3	3	3	3	4	1	4	4	3	5	4	3	4	4	4	4	4
4	5	4	5	4	4	3	3	3	3	4	4	3	4	4	4	3	3	3	3	4	4	4	4	4	3	4	5	5	4	3	3	3	3	3	3	3	4	1	4	4	3	5	4	3	4	4	4	4	4
4	5	5	5	4	5	3	3	3	3	5	5	2	4	3	2	4	5	3	2	3	3	3	2	4	3	4	5	5	5	2	3	5	4	3	3	2	2	1	3	4	3	2	2	2	2	2	3	1	4
3	3	2	4	3	3	3	4	3	4	3	3	4	4	4	4	3	3	4	3	3	3	3	3	4	3	4	4	4	3	3	4	5	4	5	2	1	1	1	1	1	5	4	4	2	3	5	4	5	1
4	5	4	5	4	4	3	3	3	3	3	4	3	4	4	4	3	3	3	3	3	4	4	3	4	3	4	5	5	4	4	3	3	3	3	3	3	4	1	4	4	3	5	4	3	4	4	3	4	4
4	4	3	4	3	4	3	2	2	2	4	3	1	2	4	3	3	2	2	2	1	3	2	1	2	2	3	3	2	4	4	3	1	2	1	2	1	1	1	1	1	1	4	4	1	2	4	3	4	3
4	4	4	4	1	5	5	3	3	3	1	4	3	3	2	2	3	3	4	3	2	3	2	1	4	2	4	5	5	4	2	3	3	3	3	2	1	1	1	1	3	4	4	4	4	4	1	2	1	3
4	3	2	3	2	2	3	5	3	3	2	3	5	4	4	3	2	4	5	4	5	4	4	5	4	2	4	3	3	3	3	3	1	2	1	3	3	5	1	4	4	1	4	4	1	3	3	3	2	4
3	3	4	4	4	5	2	3	3	3	4	4	2	4	3	3	3	3	3	3	5	4	5	4	4	2	4	3	1	4	2	2	2	2	2	3	3	3	1	3	5	4	5	4	5	5	2	3	1	5
4	4	1	2	4	3	3	5	5	4	1	2	5	1	4	4	4	5	4	5	1	2	1	1	1	1	1	4	2	2	3	4	4	3	3	2	2	2	1	4	1	1	2	4	2	4	5	3	5	2
4	3	3	4	2	3	1	2	3	3	2	3	2	1	2	1	3	2	3	3	1	3	2	2	2	1	2	3	3	3	4	5	5	4	4	2	1	1	1	3	4	3	3	2	2	2	1	1	1	4
4	4	2	2	2	2	4	4	5	3	3	3	4	2	4	4	3	3	4	3	3	3	2	2	3	1	4	4	1	3	3	4	5	4	4	2	1	1	1	1	2	3	3	3	2	3	3	5	2	1
1	2	2	4	1	1	2	2	2	2	1	1	1	2	3	3	2	2	2	2	3	4	3	3	3	1	2	2	1	1	3	3	5	4	4	3	3	2	1	1	1	4	2	2	3	3	2	3	5	1
4	4	3	4	2	2	5	4	5	5	1	3	5	4	4	5	3	4	5	5	5	4	4	5	4	1	4	4	2	3	5	5	4	3	3	3	3	3	1	3	3	5	5	5	5	5	5	4	5	3
4	4	3	4	2	2	5	4	5	5	1	3	5	4	4	4	3	4	5	5	5	4	4	5	4	1	4	4	2	3	3	5	4	3	3	3	3	3	1	3	3	5	5	5	5	5	4	5	4	3
4	4	4	4	3	4	3	4	3	3	5	4	4	4	4	3	3	4	4	4	5	5	5	5	4	1	4	4	4	4	4	3	4	4	2	3	3	2	1	4	3	2	4	5	3	3	4	3	5	5
4	4	4	4	3	4	3	4	3	3	5	4	4	4	5	5	3	4	4	4	5	5	5	5	4	1	4	4	4	4	5	3	4	4	2	3	3	2	1	4	3	2	4	5	3	3	5	4	5	5
[truncated: 3 more columns]
